# Supplementary material for: Characterization of small nucleolar RNA retaining transcripts in human normal and cancer cells
Source: Noncoding RNA Res. 2025 May 9;13:153–61. doi: 10.1016/j.ncrna.2025.05.004 (PMC12152556; doi:10.1016/j.ncrna.2025.05.004)
Supplement: Supplementary Table 1 — Patients: Clinical data [file mmc2.xlsx]

## Sheet: Foglio1
	Patient	Age	Diagnosis	Size (mm)	T	N
BRCA Tumor tissue	8 M Ca	61	Luminal B infiltrating ductal carcinoma	20	1	0
	10 M Ca	36	Luminal B infiltrating ductal carcinoma	20	1	0
	15 M Ca	56	Luminal A invasive lobular carcinoma	35	2	1
	18 M Ca	81	Luminal B invasive lobular carcinoma	15	1	0
	21 M Ca	51	Luminal B invasive lobular carcinoma	30	2	1
	34 M Ca	71	Luminal B infiltrating ductal carcinoma	30	2	1mi
	46 M Ca	58	Luminal B infiltrating ductal carcinoma	23	2	1
BRCA Plasma	SC2	73	Luminal A infiltrating ductal carcinoma	15	1	2
	SC6	65	Luminal A infiltrating lobular carcinoma	6	1	0
	SC8	67	Luminal A infiltrating ductal carcinoma	10	1	0
	SC12	50	Luminal A infiltrating ductal carcinoma	44	2	1
	SC16	52	Luminal A infiltrating ductal carcinoma	7	1	0
	SC23	50	Luminal A infiltrating ductal carcinoma	5	1	0
	SC27	63	Luminal A infiltrating ductal carcinoma	6	1	0
HCC Tumor tissue	CL7	67	HCC on NASH CLD	55 mm	G2	0
	CL13	72	HCC on NASH-CLD	40 mm	G2	0
	CL14	72	HCC on HCV + alcohol	13 mm	G3	0
	CL15	68	HCC on HCV-related cirrhosis	80 mm	G3	0
	CL18	69	HCC on HCV-related cirrhosis	50 mm	G3	0
	CL22	59	HCC on HCV-related cirrhosis	55 mm	G3	0
	CL30	81	HCC on NASH-CLD	50+12 mm	G3	0
HCC Plasma	183	74	HCC on HCV-related cirrhosis	10 mm	N/A	0
	233	80	HCC on NASH	16 mm	N/A	0
	247	73	HCC on HCV- and NASH-related cirrhosis	27 e 14 mm	N/A	0
	453	77	HCC on alcohol-related cirrhosis	15 mm	N/A	0
	456	79	HCC on HCV-related cirrhosis	8 mm	N/A	0
	480	83	HCC on NASH	14 e 28 mm	N/A	0
	505	68	HCC on HCV- and NASH-related cirrhosis	25 mm	N/A	0
				size in mm	G=grading according to Edmonson and Steiner criteria
