# Supplementary material for: Characterization of small nucleolar RNA retaining transcripts in human normal and cancer cells
Source: Noncoding RNA Res. 2025 May 9;13:153–61. doi: 10.1016/j.ncrna.2025.05.004 (PMC12152556; doi:10.1016/j.ncrna.2025.05.004)
Supplement: Supplementary Table 2 — Primers: Sequences used for ddPRC. [file mmc3.xlsx]

## Sheet: Primers
	Name	FW/RV	Sequence 5'-3'
	RNF149-SNORD89 Full-Length	FW	CAGCAGAAAACTAAAGGGCCA
		RV	TCTTCTGGGAAAGGCTGTGT
	RNF149-SNORD89 snoRT	FW	CCCATGCTTTTCTTTGCCGA
		RV	ATCAGCCCACACAAAGTCCT
	RNF149-SNORD89 snoRT + snoRNA	FW	GGCCGAATTGCAGTGTCTC
		RV	AGTGGTTCGCTTCAGGATATT
	RPL10-SNORA70 Full Length	FW	CGTCATCCGCATCAACAAGA
		RV	GGCCACCTCTATGCTCTGAT
	RPL10-SNORA70 snoRT	FW	GTTGGTTGTATGGGTTGCTCTAA
		RV	CAATGTGAACCCTGGCCAC
	RPL10-SNORA70 snoRT + snoRNA	FW	CCGACTGAGTTCCTTTCCACA
		RV	AGGCTGCGTACACTACCAAG
	EIF4A1-SNORA67 Full-Length	FW	TGAGGGAGTTTCGTTCTGGC
		RV	GGAGGGAAGACACTTAGGCA
	EIF4A1-SNORA67 snoRT	FW	TCAGGAAAGTAGCAGCTTGGA
		RV	GGAGGGAAGACACTTAGGCA
	EIF4A1-SNORA67 snoRT + snoRNA	FW	TCAGGAAAGTAGCAGCTTGGA
