# Supplementary material for: Characterization of small nucleolar RNA retaining transcripts in human normal and cancer cells
Source: Noncoding RNA Res. 2025 May 9;13:153–61. doi: 10.1016/j.ncrna.2025.05.004 (PMC12152556; doi:10.1016/j.ncrna.2025.05.004)
Supplement: Supplementary Table 3 — Manually annotated snoRTs [file mmc4.zip]

Archive with 1 entries (1 files):
- ncrna_432_Supplementary Table 3 - Manually annotated snoRTs_mmc4.ods
