# Supplementary material for: Characterization of small nucleolar RNA retaining transcripts in human normal and cancer cells
Source: Noncoding RNA Res. 2025 May 9;13:153–61. doi: 10.1016/j.ncrna.2025.05.004 (PMC12152556; doi:10.1016/j.ncrna.2025.05.004)
Supplement: Supplementary Table 3 — Manually annotated snoRTs [file mmc4.zip › ncrna_432_Supplementary Table 3 - Manually annotated snoRTs_mmc4.ods]

## Sheet: Sheet1
SNORA	Hosted in	3’-snoRTs starting point relative to the snoRNA sequence beginning
40	Intronic	-6
59A	Intronic	-3
8	Intronic	-2
18	Intronic	-1
67	Intronic	-2
12	Intronic	1
58	Intronic	0
59B	Intronic	-2
70	Intronic	-1
50C	Intronic	Unidentified
100	UTR	Unidentified
105B	UTR	Unidentified
57	UTR	Unidentified
86	UTR	Unidentified
61	Non coding	Unidentified
10	Intronic	Unidentified
24	Non coding	Unidentified
31	Intronic	Unidentified
40B	Intronic	Unidentified
72	Intronic	Unidentified
SNORD	Hosted in	3’-snoRTs starting point relative to the snoRNA sequence beginning
32A	Intronic	-5
45A	Intronic	0
45C	Intronic	-1
52	Intronic	0
63	Intronic	0
80	Intronic	-3
17	Intronic	0
45B	Intronic	0
47	Intronic	0
76	Intronic	1
79	Intronic	2
104	Intronic	4
89	Intronic	3
86	Intronic	Unidentified
58A	Intronic	Unidentified
118	UTR	Unidentified
73A	UTR	Unidentified
107	Non coding	Unidentified
25	Non coding	Unidentified
49B	Non coding	Unidentified
141A	Intronic	Unidentified
22	Non coding	Unidentified
50B	Non coding	Unidentified
60	Non coding	Unidentified
76	Intronic	Unidentified
79	Intronic	Unidentified
88B	Intronic	Unidentified
