# Supplementary material for: Characterization of small nucleolar RNA retaining transcripts in human normal and cancer cells
Source: Noncoding RNA Res. 2025 May 9;13:153–61. doi: 10.1016/j.ncrna.2025.05.004 (PMC12152556; doi:10.1016/j.ncrna.2025.05.004)
Supplement: Supplementary Table 4 — SnoFL-3: Raw counts for FL- and 3′-snoRTs [file mmc5.zip › ncrna_432_Supplementary Table 4 - SnoFL-3_mmc5.ods]

## Sheet: Supplementary_Table_2_-_SnoFL-3
SnoRNA	Host Gene	Intron retention	Long	Short	SnoRNA	Host Gene	Intron retention	Long	Short	SnoRNA	Host Gene	Intron retention	Long	Short	SnoRNA	Host Gene	Intron retention	Long	Short	SnoRNA	Host Gene	Intron retention	Long	Short	SnoRNA	Host Gene	Intron retention	Long	Short	SnoRNA	Host Gene	Intron retention	Long	Short	SnoRNA	Host Gene	Intron retention	Long	Short	SnoRNA	Host Gene	Intron retention	Long	Short
SCARNA10_liver_chr12_6510222-6510551	28	2	2	0	SCARNA10_lung_chr12_6510222-6510551	61	1	0	1	SCARNA10_muscle_chr12_6510222-6510551	0	0	0	0	SCARNA10_breast_chr12_6510222-6510551	2	0	0	0	SCARNA10_A549_12_6510222-6510551	128	0	0	0	SCARNA10_Hct116_12_6510222-6510551	103	0	0	0	SCARNA10_HepG2_12_6510222-6510551	21	0	0	0	SCARNA10_K562_12_6510222-6510551	40	1	0	1	SCARNA10_MCF7_12_6510222-6510551	27	0	0	0
SCARNA11_liver_chr12_6581474-6581609	747	3	3	0	SCARNA11_lung_chr12_6581474-6581609	1661	2	2	0	SCARNA11_muscle_chr12_6581474-6581609	0	0	0	0	SCARNA11_breast_chr12_6581474-6581609	57	0	0	0	SCARNA11_A549_12_6581474-6581609	132	0	0	0	SCARNA11_Hct116_12_6581474-6581609	188	0	0	0	SCARNA11_HepG2_12_6581474-6581609	128	0	0	0	SCARNA11_K562_12_6581474-6581609	221	1	0	1	SCARNA11_MCF7_12_6581474-6581609	119	0	0	0
SCARNA12_liver_chr12_6967337-6967606	3322	34	24	10	SCARNA12_lung_chr12_6967337-6967606	4120	55	45	10	SCARNA12_muscle_chr12_6967337-6967606	0	0	0	0	SCARNA12_breast_chr12_6967337-6967606	264	2	2	0	SCARNA12_A549_12_6967337-6967606	725	9	3	6	SCARNA12_Hct116_12_6967337-6967606	2130	36	19	17	SCARNA12_HepG2_12_6967337-6967606	516	12	4	8	SCARNA12_K562_12_6967337-6967606	786	12	6	6	SCARNA12_MCF7_12_6967337-6967606	239	6	3	3
SCARNA13_liver_chr14_95533355-95533629	161	64	61	3	SCARNA13_lung_chr14_95533355-95533629	418	180	175	5	SCARNA13_muscle_chr14_95533355-95533629	0	0	0	0	SCARNA13_breast_chr14_95533355-95533629	43	27	26	1	SCARNA13_A549_14_95533355-95533629	114	7	6	1	SCARNA13_Hct116_14_95533355-95533629	143	16	15	1	SCARNA13_HepG2_14_95533355-95533629	143	7	6	1	SCARNA13_K562_14_95533355-95533629	109	18	16	2	SCARNA13_MCF7_14_95533355-95533629	170	4	4	0
SCARNA14_liver_chr15_66347207-66347342	187	1	1	0	SCARNA14_lung_chr15_66347207-66347342	291	0	0	0	SCARNA14_muscle_chr15_66347207-66347342	0	0	0	0	SCARNA14_breast_chr15_66347207-66347342	12	0	0	0	SCARNA14_A549_15_66347207-66347342	289	0	0	0	SCARNA14_Hct116_15_66347207-66347342	418	1	0	1	SCARNA14_HepG2_15_66347207-66347342	32	0	0	0	SCARNA14_K562_15_66347207-66347342	172	0	0	0	SCARNA14_MCF7_15_66347207-66347342	100	1	0	1
SCARNA15_liver_chr15_82755945-82756071	160	34	34	0	SCARNA15_lung_chr15_82755945-82756071	507	45	43	2	SCARNA15_muscle_chr15_82755945-82756071	0	0	0	0	SCARNA15_breast_chr15_82755945-82756071	38	3	3	0	SCARNA15_A549_15_82755945-82756071	175	12	12	0	SCARNA15_Hct116_15_82755945-82756071	79	3	3	0	SCARNA15_HepG2_15_82755945-82756071	74	6	6	0	SCARNA15_K562_15_82755945-82756071	222	23	22	1	SCARNA15_MCF7_15_82755945-82756071	94	16	15	1
SCARNA16_liver_chr17_77089307-77089493	98	28	27	1	SCARNA16_lung_chr17_77089307-77089493	355	98	93	5	SCARNA16_muscle_chr17_77089307-77089493	0	0	0	0	SCARNA16_breast_chr17_77089307-77089493	16	9	7	2	SCARNA16_A549_17_77089307-77089493	31	3	2	1	SCARNA16_Hct116_17_77089307-77089493	94	11	11	0	SCARNA16_HepG2_17_77089307-77089493	75	6	5	1	SCARNA16_K562_17_77089307-77089493	105	14	13	1	SCARNA16_MCF7_17_77089307-77089493	34	11	11	0
SCARNA17_liver_chr18_49814133-49814276	115	95	95	0	SCARNA17_lung_chr18_49814133-49814276	79	65	64	1	SCARNA17_muscle_chr18_49814133-49814276	0	0	0	0	SCARNA17_breast_chr18_49814133-49814276	7	6	6	0	SCARNA17_A549_18_49814133-49814276	3	1	1	0	SCARNA17_Hct116_18_49814133-49814276	1	1	1	0	SCARNA17_HepG2_18_49814133-49814276	6	5	4	1	SCARNA17_K562_18_49814133-49814276	22	13	13	0	SCARNA17_MCF7_18_49814133-49814276	0	0	0	0
SCARNA17_liver_chr18_49814361-49814443	116	96	96	0	SCARNA17_lung_chr18_49814361-49814443	80	66	66	0	SCARNA17_muscle_chr18_49814361-49814443	0	0	0	0	SCARNA17_breast_chr18_49814361-49814443	7	6	6	0	SCARNA17_A549_18_49814361-49814443	3	2	2	0	SCARNA17_Hct116_18_49814361-49814443	1	1	1	0	SCARNA17_HepG2_18_49814361-49814443	6	5	5	0	SCARNA17_K562_18_49814361-49814443	20	13	13	0	SCARNA17_MCF7_18_49814361-49814443	0	0	0	0
SCARNA18B_liver_chr1_193057281-193057415	449	0	0	0	SCARNA18B_lung_chr1_193057281-193057415	474	0	0	0	SCARNA18B_muscle_chr1_193057281-193057415	829	0	0	0	SCARNA18B_breast_chr1_193057281-193057415	6	0	0	0	SCARNA18_A549_5_83064204-83064337	856	2	2	0	SCARNA18B_Hct116_1_193057281-193057415	363	0	0	0	SCARNA18B_HepG2_1_193057281-193057415	76	0	0	0	SCARNA18B_K562_1_193057281-193057415	317	2	2	0	SCARNA18B_MCF7_1_193057281-193057415	85	0	0	0
SCARNA18_liver_chr5_83064204-83064337	2477	0	0	0	SCARNA18_lung_chr5_83064204-83064337	5110	0	0	0	SCARNA18_muscle_chr5_83064204-83064337	1149	0	0	0	SCARNA18_breast_chr5_83064204-83064337	59	0	0	0	SCARNA18B_A549_1_193057281-193057415	283	0	0	0	SCARNA18_Hct116_5_83064204-83064337	1429	0	0	0	SCARNA18_HepG2_5_83064204-83064337	556	1	0	1	SCARNA18_K562_5_83064204-83064337	722	1	1	0	SCARNA18_MCF7_5_83064204-83064337	453	0	0	0
SCARNA1_liver_chr1_27834401-27834566	148	2	2	0	SCARNA1_lung_chr1_27834401-27834566	272	0	0	0	SCARNA1_muscle_chr1_27834401-27834566	215	0	0	0	SCARNA1_breast_chr1_27834401-27834566	9	0	0	0	SCARNA1_A549_1_27834401-27834566	33	0	0	0	SCARNA1_Hct116_1_27834401-27834566	127	0	0	0	SCARNA1_HepG2_1_27834401-27834566	32	0	0	0	SCARNA1_K562_1_27834401-27834566	71	2	1	1	SCARNA1_MCF7_1_27834401-27834566	13	0	0	0
SCARNA20_liver_chr17_60231516-60231646	21	7	7	0	SCARNA20_lung_chr17_60231516-60231646	79	40	39	1	SCARNA20_muscle_chr17_60231516-60231646	0	0	0	0	SCARNA20_breast_chr17_60231516-60231646	5	1	0	1	SCARNA20_A549_17_60231516-60231646	12	0	0	0	SCARNA20_Hct116_17_60231516-60231646	4	1	1	0	SCARNA20_HepG2_17_60231516-60231646	5	2	1	1	SCARNA20_K562_17_60231516-60231646	19	1	1	0	SCARNA20_MCF7_17_60231516-60231646	41	14	14	0
SCARNA21B_liver_chr1_15542165-15542304	28	0	0	0	SCARNA21B_lung_chr1_15542165-15542304	27	0	0	0	SCARNA21B_muscle_chr1_15542165-15542304	42	0	0	0	SCARNA21B_breast_chr1_15542165-15542304	0	0	0	0	SCARNA21_A549_17_7906122-7906260	13	0	0	0	SCARNA21B_Hct116_1_15542165-15542304	4	0	0	0	SCARNA21B_HepG2_1_15542165-15542304	25	0	0	0	SCARNA21B_K562_1_15542165-15542304	7	0	0	0	SCARNA21B_MCF7_1_15542165-15542304	1	0	0	0
SCARNA21_liver_chr17_7906122-7906260	22	0	0	0	SCARNA21_lung_chr17_7906122-7906260	296	1	1	0	SCARNA21_muscle_chr17_7906122-7906260	0	0	0	0	SCARNA21_breast_chr17_7906122-7906260	14	0	0	0	SCARNA21B_A549_1_15542165-15542304	11	0	0	0	SCARNA21_Hct116_17_7906122-7906260	14	0	0	0	SCARNA21_HepG2_17_7906122-7906260	0	0	0	0	SCARNA21_K562_17_7906122-7906260	3	1	0	1	SCARNA21_MCF7_17_7906122-7906260	4	1	0	1
SCARNA22_liver_chr4_1974636-1974760	15	10	3	7	SCARNA22_lung_chr4_1974636-1974760	31	5	3	2	SCARNA22_muscle_chr4_1974636-1974760	27	2	0	2	SCARNA22_breast_chr4_1974636-1974760	1	0	0	0	SCARNA22_A549_4_1974636-1974760	44	37	0	37	SCARNA22_Hct116_4_1974636-1974760	28	24	0	24	SCARNA22_HepG2_4_1974636-1974760	54	48	0	48	SCARNA22_K562_4_1974636-1974760	33	16	0	16	SCARNA22_MCF7_4_1974636-1974760	11	5	0	5
SCARNA23_liver_chrX_24744441-24744570	0	0	0	0	SCARNA23_lung_chrX_24744441-24744570	20	1	1	0	SCARNA23_muscle_chrX_24744441-24744570	0	0	0	0	SCARNA23_breast_chrX_24744441-24744570	1	0	0	0	SCARNA23_A549_X_24744441-24744570	19	4	0	4	SCARNA23_Hct116_X_24744441-24744570	8	0	0	0	SCARNA23_HepG2_X_24744441-24744570	9	2	0	2	SCARNA23_K562_X_24744441-24744570	7	0	0	0	SCARNA23_MCF7_X_24744441-24744570	7	1	1	0
SCARNA26A_liver_chr1_155679108-155679255	163	2	2	0	SCARNA26A_lung_chr1_155679108-155679255	370	7	7	0	SCARNA26A_muscle_chr1_155679108-155679255	691	3	2	1	SCARNA26A_breast_chr1_155679108-155679255	15	0	0	0	SCARNA26A_A549_1_155679108-155679255	37	0	0	0	SCARNA26A_Hct116_1_155679108-155679255	34	0	0	0	SCARNA26A_HepG2_1_155679108-155679255	44	0	0	0	SCARNA26A_K562_1_155679108-155679255	66	0	0	0	SCARNA26A_MCF7_1_155679108-155679255	30	0	0	0
SCARNA26B_liver_chr1_155783684-155783832	36	1	1	0	SCARNA26B_lung_chr1_155783684-155783832	100	1	1	0	SCARNA26B_muscle_chr1_155783684-155783832	94	1	1	0	SCARNA26B_breast_chr1_155783684-155783832	7	0	0	0	SCARNA26B_A549_1_155783684-155783832	13	0	0	0	SCARNA26B_Hct116_1_155783684-155783832	10	0	0	0	SCARNA26B_HepG2_1_155783684-155783832	5	0	0	0	SCARNA26B_K562_1_155783684-155783832	25	0	0	0	SCARNA26B_MCF7_1_155783684-155783832	6	0	0	0
SCARNA27_liver_chr6_8086408-8086533	1264	1	0	1	SCARNA27_lung_chr6_8086408-8086533	2298	1	1	0	SCARNA27_muscle_chr6_8086408-8086533	0	0	0	0	SCARNA27_breast_chr6_8086408-8086533	72	0	0	0	SCARNA27_A549_6_8086408-8086533	651	0	0	0	SCARNA27_Hct116_6_8086408-8086533	1859	1	0	1	SCARNA27_HepG2_6_8086408-8086533	2229	0	0	0	SCARNA27_K562_6_8086408-8086533	2374	3	2	1	SCARNA27_MCF7_6_8086408-8086533	346	1	1	0
SCARNA28_liver_chr7_98881697-98881890	2	0	0	0	SCARNA28_lung_chr7_98881697-98881890	2	0	0	0	SCARNA28_muscle_chr7_98881697-98881890	0	0	0	0	SCARNA28_breast_chr7_98881697-98881890	1	0	0	0	SCARNA28_A549_7_98881697-98881890	16	0	0	0	SCARNA28_Hct116_7_98881697-98881890	6	0	0	0	SCARNA28_HepG2_7_98881697-98881890	5	0	0	0	SCARNA28_K562_7_98881697-98881890	10	0	0	0	SCARNA28_MCF7_7_98881697-98881890	6	0	0	0
SCARNA2_liver_chr1_109100193-109100612	28	15	3	12	SCARNA2_lung_chr1_109100193-109100612	59	26	1	25	SCARNA2_muscle_chr1_109100193-109100612	50	29	2	27	SCARNA2_breast_chr1_109100193-109100612	19	18	1	17	SCARNA2_A549_1_109100193-109100612	2	0	0	0	SCARNA2_Hct116_1_109100193-109100612	8	1	0	1	SCARNA2_HepG2_1_109100193-109100612	8	3	0	3	SCARNA2_K562_1_109100193-109100612	13	3	1	2	SCARNA2_MCF7_1_109100193-109100612	10	5	0	5
SCARNA3_liver_chr1_175968398-175968540	241	0	0	0	SCARNA3_lung_chr1_175968398-175968540	531	1	0	1	SCARNA3_muscle_chr1_175968398-175968540	380	1	1	0	SCARNA3_breast_chr1_175968398-175968540	39	0	0	0	SCARNA3_A549_1_175968398-175968540	56	0	0	0	SCARNA3_Hct116_1_175968398-175968540	21	0	0	0	SCARNA3_HepG2_1_175968398-175968540	69	0	0	0	SCARNA3_K562_1_175968398-175968540	55	0	0	0	SCARNA3_MCF7_1_175968398-175968540	45	0	0	0
SCARNA4_liver_chr1_155925958-155926086	59	4	4	0	SCARNA4_lung_chr1_155925958-155926086	134	7	7	0	SCARNA4_muscle_chr1_155925958-155926086	218	2	1	1	SCARNA4_breast_chr1_155925958-155926086	7	0	0	0	SCARNA4_A549_1_155925958-155926086	35	0	0	0	SCARNA4_Hct116_1_155925958-155926086	32	0	0	0	SCARNA4_HepG2_1_155925958-155926086	28	0	0	0	SCARNA4_K562_1_155925958-155926086	60	3	3	0	SCARNA4_MCF7_1_155925958-155926086	26	0	0	0
SCARNA5_liver_chr2_233275727-233276002	53	0	0	0	SCARNA5_lung_chr2_233275727-233276002	62	4	1	3	SCARNA5_muscle_chr2_233275727-233276002	174	5	0	5	SCARNA5_breast_chr2_233275727-233276002	3	0	0	0	SCARNA5_A549_2_233275727-233276002	24	2	0	2	SCARNA5_Hct116_2_233275727-233276002	43	2	0	2	SCARNA5_HepG2_2_233275727-233276002	30	3	1	2	SCARNA5_K562_2_233275727-233276002	15	1	0	1	SCARNA5_MCF7_2_233275727-233276002	11	1	0	1
SCARNA6_liver_chr2_233288676-233288940	57	1	0	1	SCARNA6_lung_chr2_233288676-233288940	69	1	0	1	SCARNA6_muscle_chr2_233288676-233288940	193	5	0	5	SCARNA6_breast_chr2_233288676-233288940	3	0	0	0	SCARNA6_A549_2_233288676-233288940	26	0	0	0	SCARNA6_Hct116_2_233288676-233288940	41	2	0	2	SCARNA6_HepG2_2_233288676-233288940	31	1	0	1	SCARNA6_K562_2_233288676-233288940	12	1	0	1	SCARNA6_MCF7_2_233288676-233288940	12	1	0	1
SCARNA7_liver_chr3_160514907-160515236	43	10	0	10	SCARNA7_lung_chr3_160514907-160515236	98	5	0	5	SCARNA7_muscle_chr3_160514907-160515236	556	11	2	9	SCARNA7_breast_chr3_160514907-160515236	5	1	0	1	SCARNA7_A549_3_160514907-160515236	34	0	0	0	SCARNA7_Hct116_3_160514907-160515236	22	1	0	1	SCARNA7_HepG2_3_160514907-160515236	23	5	0	5	SCARNA7_K562_3_160514907-160515236	28	4	1	3	SCARNA7_MCF7_3_160514907-160515236	13	1	0	1
SCARNA8_liver_chr9_19063656-19063786	43	0	0	0	SCARNA8_lung_chr9_19063656-19063786	106	3	3	0	SCARNA8_muscle_chr9_19063656-19063786	0	0	0	0	SCARNA8_breast_chr9_19063656-19063786	1	0	0	0	SCARNA8_A549_9_19063656-19063786	52	1	0	1	SCARNA8_Hct116_9_19063656-19063786	45	0	0	0	SCARNA8_HepG2_9_19063656-19063786	27	0	0	0	SCARNA8_K562_9_19063656-19063786	22	0	0	0	SCARNA8_MCF7_9_19063656-19063786	9	0	0	0
SCARNA9_liver_chr11_93721513-93721865	63	49	3	46	SCARNA9L_lung_chrX_20136066-20136135	2776	3	3	0	SCARNA9L_muscle_chrX_20136066-20136135	0	0	0	0	SCARNA9_breast_chr11_93721513-93721865	25	21	0	21	SCARNA9_A549_11_93721513-93721865	48	33	0	33	SCARNA9_Hct116_11_93721513-93721865	35	20	0	20	SCARNA9_HepG2_11_93721513-93721865	91	73	0	73	SCARNA9_K562_11_93721513-93721865	220	173	0	173	SCARNA9L_MCF7_X_20136066-20136135	268	1	1	0
SCARNA9L_liver_chrX_20136066-20136135	0	0	0	0	SCARNA9L_lung_chrX_20136306-20136385	2780	3	3	0	SCARNA9L_muscle_chrX_20136306-20136385	0	0	0	0	SCARNA9L_breast_chrX_20136066-20136135	74	0	0	0	SCARNA9L_A549_X_20136066-20136135	715	0	0	0	SCARNA9L_Hct116_X_20136066-20136135	847	0	0	0	SCARNA9L_HepG2_X_20136066-20136135	365	0	0	0	SCARNA9L_K562_X_20136066-20136135	521	2	0	2	SCARNA9L_MCF7_X_20136306-20136385	267	1	1	0
SCARNA9L_liver_chrX_20136306-20136385	0	0	0	0	SCARNA9_lung_chr11_93721513-93721865	156	100	4	96	SCARNA9_muscle_chr11_93721513-93721865	0	0	0	0	SCARNA9L_breast_chrX_20136306-20136385	75	0	0	0	SCARNA9L_A549_X_20136306-20136385	714	0	0	0	SCARNA9L_Hct116_X_20136306-20136385	847	0	0	0	SCARNA9L_HepG2_X_20136306-20136385	368	0	0	0	SCARNA9L_K562_X_20136306-20136385	530	1	0	1	SCARNA9_MCF7_11_93721513-93721865	6	1	0	1
SNODB2065_liver_chr6_143254719-143254833	3118	0	0	0	SNODB2065_lung_chr6_143254719-143254833	802	1	1	0	SNODB2065_muscle_chr6_143254719-143254833	0	0	0	0	SNODB2065_breast_chr6_143254719-143254833	23	0	0	0	SNODB2065_A549_6_143254719-143254833	86	0	0	0	SNODB2065_Hct116_6_143254719-143254833	134	0	0	0	SNODB2065_HepG2_6_143254719-143254833	352	0	0	0	SNODB2065_K562_6_143254719-143254833	188	0	0	0	SNODB2065_MCF7_6_143254719-143254833	54	0	0	0
SNODB2071_liver_chr2_128292885-128293019	4	0	0	0	SNODB2071_lung_chr2_128292885-128293019	5	0	0	0	SNODB2071_muscle_chr2_128292885-128293019	12	0	0	0	SNODB2071_breast_chr2_128292885-128293019	0	0	0	0	SNODB2071_A549_2_128292885-128293019	0	0	0	0	SNODB2071_Hct116_2_128292885-128293019	0	0	0	0	SNODB2071_HepG2_2_128292885-128293019	10	0	0	0	SNODB2071_K562_2_128292885-128293019	3	0	0	0	SNODB2071_MCF7_2_128292885-128293019	1	0	0	0
SNODB2072_liver_chr3_108210365-108210481	138	0	0	0	SNODB2072_lung_chr3_108210365-108210481	3559	2	2	0	SNODB2072_muscle_chr3_108210365-108210481	664	0	0	0	SNODB2072_breast_chr3_108210365-108210481	44	0	0	0	SNODB2072_A549_3_108210365-108210481	154	0	0	0	SNODB2072_Hct116_3_108210365-108210481	273	0	0	0	SNODB2072_HepG2_3_108210365-108210481	8	0	0	0	SNODB2072_K562_3_108210365-108210481	48	0	0	0	SNODB2072_MCF7_3_108210365-108210481	146	0	0	0
SNODB2073_liver_chr4_141727546-141727684	26	0	0	0	SNODB2073_lung_chr4_141727546-141727684	148	1	1	0	SNODB2073_muscle_chr4_141727546-141727684	221	1	1	0	SNODB2073_breast_chr4_141727546-141727684	4	0	0	0	SNODB2073_A549_4_141727546-141727684	27	1	1	0	SNODB2073_Hct116_4_141727546-141727684	6	0	0	0	SNODB2073_HepG2_4_141727546-141727684	1	0	0	0	SNODB2073_K562_4_141727546-141727684	5	0	0	0	SNODB2073_MCF7_4_141727546-141727684	0	0	0	0
SNODB2074_liver_chr1_147456788-147456904	0	0	0	0	SNODB2074_lung_chr1_147456788-147456904	2	0	0	0	SNODB2074_muscle_chr1_147456788-147456904	0	0	0	0	SNODB2074_breast_chr1_147456788-147456904	0	0	0	0	SNODB2074_A549_1_147456788-147456904	0	0	0	0	SNODB2074_Hct116_1_147456788-147456904	1	0	0	0	SNODB2074_HepG2_1_147456788-147456904	0	0	0	0	SNODB2074_K562_1_147456788-147456904	7	0	0	0	SNODB2074_MCF7_1_147456788-147456904	0	0	0	0
SNODB2075_liver_chr13_46745053-46745209	15	0	0	0	SNODB2075_lung_chr13_46745053-46745209	45	0	0	0	SNODB2075_muscle_chr13_46745053-46745209	0	0	0	0	SNODB2075_breast_chr13_46745053-46745209	1	0	0	0	SNODB2075_A549_13_46745053-46745209	4	0	0	0	SNODB2075_Hct116_13_46745053-46745209	1	0	0	0	SNODB2075_HepG2_13_46745053-46745209	3	0	0	0	SNODB2075_K562_13_46745053-46745209	4	0	0	0	SNODB2075_MCF7_13_46745053-46745209	0	0	0	0
SNODB2076_liver_chr19_3363806-3363951	209	3	3	0	SNODB2076_lung_chr19_3363806-3363951	294	4	4	0	SNODB2076_muscle_chr19_3363806-3363951	0	0	0	0	SNODB2076_breast_chr19_3363806-3363951	14	0	0	0	SNODB2076_A549_19_3363806-3363951	24	1	0	1	SNODB2076_Hct116_19_3363806-3363951	22	0	0	0	SNODB2076_HepG2_19_3363806-3363951	10	0	0	0	SNODB2076_K562_19_3363806-3363951	33	2	2	0	SNODB2076_MCF7_19_3363806-3363951	6	0	0	0
SNODB2077_liver_chr1_62025662-62025810	64	0	0	0	SNODB2077_lung_chr1_62025662-62025810	31	0	0	0	SNODB2077_muscle_chr1_62025662-62025810	134	0	0	0	SNODB2077_breast_chr1_62025662-62025810	0	0	0	0	SNODB2077_A549_1_62025662-62025810	5	0	0	0	SNODB2077_Hct116_1_62025662-62025810	4	0	0	0	SNODB2077_HepG2_1_62025662-62025810	3	0	0	0	SNODB2077_K562_1_62025662-62025810	0	0	0	0	SNODB2077_MCF7_1_62025662-62025810	9	0	0	0
SNODB2083_liver_chr17_76044968-76045111	355	4	4	0	SNODB2083_lung_chr17_76044968-76045111	577	9	9	0	SNODB2083_muscle_chr17_76044968-76045111	0	0	0	0	SNODB2083_breast_chr17_76044968-76045111	23	0	0	0	SNODB2083_A549_17_76044968-76045111	112	0	0	0	SNODB2083_Hct116_17_76044968-76045111	308	1	0	1	SNODB2083_HepG2_17_76044968-76045111	108	0	0	0	SNODB2083_K562_17_76044968-76045111	66	0	0	0	SNODB2083_MCF7_17_76044968-76045111	30	0	0	0
SNODB2084_liver_chr19_7935625-7935763	196	2	2	0	SNODB2084_lung_chr19_7935625-7935763	265	2	2	0	SNODB2084_muscle_chr19_7935625-7935763	0	0	0	0	SNODB2084_breast_chr19_7935625-7935763	7	0	0	0	SNODB2084_A549_19_7935625-7935763	39	0	0	0	SNODB2084_Hct116_19_7935625-7935763	141	0	0	0	SNODB2084_HepG2_19_7935625-7935763	60	0	0	0	SNODB2084_K562_19_7935625-7935763	124	0	0	0	SNODB2084_MCF7_19_7935625-7935763	15	1	1	0
SNODB2087_liver_chr10_28557944-28558059	124	2	2	0	SNODB2087_lung_chr10_28557944-28558059	307	3	3	0	SNODB2087_muscle_chr10_28557944-28558059	0	0	0	0	SNODB2087_breast_chr10_28557944-28558059	8	0	0	0	SNODB2087_A549_10_28557944-28558059	109	0	0	0	SNODB2087_Hct116_10_28557944-28558059	78	0	0	0	SNODB2087_HepG2_10_28557944-28558059	90	1	1	0	SNODB2087_K562_10_28557944-28558059	107	3	3	0	SNODB2087_MCF7_10_28557944-28558059	29	2	1	1
SNORA100_liver_chr1_244854087-244854217	589	346	301	45	SNORA100_lung_chr1_244854087-244854217	1708	508	464	44	SNORA100_muscle_chr1_244854087-244854217	1241	501	469	32	SNORA100_breast_chr1_244854087-244854217	143	89	82	7	SNORA100_A549_1_244854087-244854217	1665	0	0	0	SNORA100_Hct116_1_244854087-244854217	708	296	265	31	SNORA100_HepG2_1_244854087-244854217	1000	336	241	95	SNORA100_K562_1_244854087-244854217	589	223	163	60	SNORA100_MCF7_1_244854087-244854217	694	251	176	75
SNORA101B_liver_chr14_35762800-35762931	7	2	2	0	SNORA101B_lung_chr14_35762800-35762931	12	1	1	0	SNORA101B_muscle_chr14_35762800-35762931	0	0	0	0	SNORA101B_breast_chr14_35762800-35762931	0	0	0	0	SNORA101B_A549_14_35762800-35762931	7	0	0	0	SNORA101B_Hct116_14_35762800-35762931	6	0	0	0	SNORA101B_HepG2_14_35762800-35762931	18	4	1	3	SNORA101B_K562_14_35762800-35762931	5	0	0	0	SNORA101B_MCF7_14_35762800-35762931	3	0	0	0
SNORA103_liver_chr1_173866205-173866290	4233	18	18	0	SNORA103_lung_chr1_173866205-173866290	28237	75	74	1	SNORA103_muscle_chr1_173866205-173866290	13708	20	20	0	SNORA103_breast_chr1_173866205-173866290	2892	4	4	0	SNORA103_A549_1_173866205-173866290	1798	0	0	0	SNORA103_Hct116_1_173866205-173866290	3464	18	17	1	SNORA103_HepG2_1_173866205-173866290	5302	2	2	0	SNORA103_K562_1_173866205-173866290	17468	11	11	0	SNORA103_MCF7_1_173866205-173866290	3128	3	3	0
SNORA105B_liver_chr2_197486788-197486903	12515	501	501	0	SNORA105B_lung_chr2_197486788-197486903	8607	500	499	1	SNORA105B_muscle_chr2_197486788-197486903	5422	501	499	2	SNORA105B_breast_chr2_197486788-197486903	265	245	242	3	SNORA105B_A549_2_197486788-197486903	3771	500	492	8	SNORA105B_Hct116_2_197486788-197486903	5621	500	500	0	SNORA105B_HepG2_2_197486788-197486903	5117	500	498	2	SNORA105B_K562_2_197486788-197486903	1994	500	496	4	SNORA105B_MCF7_2_197486788-197486903	1337	501	489	12
SNORA10_liver_chr16_1962334-1962466	48281	37	36	1	SNORA10_lung_chr16_1962334-1962466	153926	136	131	5	SNORA10_muscle_chr16_1962334-1962466	0	0	0	0	SNORA10_breast_chr16_1962334-1962466	7189	6	5	1	SNORA10_A549_16_1962334-1962466	22536	54	50	4	SNORA10_Hct116_16_1962334-1962466	58706	106	103	3	SNORA10_HepG2_16_1962334-1962466	22364	15	15	0	SNORA10_K562_16_1962334-1962466	36362	49	40	9	SNORA10_MCF7_16_1962334-1962466	17781	30	29	1
SNORA110_liver_chr1_44252344-44252559	760	0	0	0	SNORA110_lung_chr1_44252344-44252559	1355	0	0	0	SNORA110_muscle_chr1_44252344-44252559	2781	0	0	0	SNORA110_breast_chr1_44252344-44252559	52	0	0	0	SNORA110_A549_1_44252344-44252559	402	0	0	0	SNORA110_Hct116_1_44252344-44252559	511	0	0	0	SNORA110_HepG2_1_44252344-44252559	105	0	0	0	SNORA110_K562_1_44252344-44252559	240	0	0	0	SNORA110_MCF7_1_44252344-44252559	116	0	0	0
SNORA111_liver_chr18_37466339-37466504	111	0	0	0	SNORA111_lung_chr18_37466339-37466504	0	0	0	0	SNORA111_muscle_chr18_37466339-37466504	0	0	0	0	SNORA111_breast_chr18_37466339-37466504	0	0	0	0	SNORA111_A549_18_37466339-37466504	0	0	0	0	SNORA111_Hct116_18_37466339-37466504	0	0	0	0	SNORA111_HepG2_18_37466339-37466504	0	0	0	0	SNORA111_K562_18_37466339-37466504	0	0	0	0	SNORA111_MCF7_18_37466339-37466504	0	0	0	0
SNORA112_liver_chr2_96214639-96214762	19	1	1	0	SNORA112_lung_chr2_96214639-96214762	39	0	0	0	SNORA112_muscle_chr2_96214639-96214762	113	2	2	0	SNORA112_breast_chr2_96214639-96214762	1	0	0	0	SNORA112_A549_2_96214639-96214762	4	0	0	0	SNORA112_Hct116_2_96214639-96214762	7	0	0	0	SNORA112_HepG2_2_96214639-96214762	8	0	0	0	SNORA112_K562_2_96214639-96214762	4	0	0	0	SNORA112_MCF7_2_96214639-96214762	2	0	0	0
SNORA113_liver_chr12_69515440-69515593	6	0	0	0	SNORA113_lung_chr12_69515440-69515593	29	0	0	0	SNORA113_muscle_chr12_69515440-69515593	0	0	0	0	SNORA113_breast_chr12_69515440-69515593	0	0	0	0	SNORA113_A549_12_69515440-69515593	14	0	0	0	SNORA113_Hct116_12_69515440-69515593	14	0	0	0	SNORA113_HepG2_12_69515440-69515593	16	0	0	0	SNORA113_K562_12_69515440-69515593	4	0	0	0	SNORA113_MCF7_12_69515440-69515593	10	0	0	0
SNORA114_liver_chr7_2088912-2089052	55	0	0	0	SNORA114_lung_chr7_2088912-2089052	228	0	0	0	SNORA114_muscle_chr7_2088912-2089052	0	0	0	0	SNORA114_breast_chr7_2088912-2089052	12	0	0	0	SNORA114_A549_7_2088912-2089052	9	0	0	0	SNORA114_Hct116_7_2088912-2089052	18	0	0	0	SNORA114_HepG2_7_2088912-2089052	16	0	0	0	SNORA114_K562_7_2088912-2089052	25	0	0	0	SNORA114_MCF7_7_2088912-2089052	4	0	0	0
SNORA115_liver_chr2_217833590-217833733	13	0	0	0	SNORA115_lung_chr2_217833590-217833733	90	0	0	0	SNORA115_muscle_chr2_217833590-217833733	240	0	0	0	SNORA115_breast_chr2_217833590-217833733	3	0	0	0	SNORA115_A549_2_217833590-217833733	3	0	0	0	SNORA115_Hct116_2_217833590-217833733	0	0	0	0	SNORA115_HepG2_2_217833590-217833733	1	0	0	0	SNORA115_K562_2_217833590-217833733	7	0	0	0	SNORA115_MCF7_2_217833590-217833733	0	0	0	0
SNORA116_liver_chr6_158322982-158323128	3	0	0	0	SNORA116_lung_chr6_158322982-158323128	5	0	0	0	SNORA116_muscle_chr6_158322982-158323128	0	0	0	0	SNORA116_breast_chr6_158322982-158323128	1	0	0	0	SNORA116_A549_6_158322982-158323128	0	0	0	0	SNORA116_Hct116_6_158322982-158323128	0	0	0	0	SNORA116_HepG2_6_158322982-158323128	1	0	0	0	SNORA116_K562_6_158322982-158323128	0	0	0	0	SNORA116_MCF7_6_158322982-158323128	1	0	0	0
SNORA117_liver_chr20_62882806-62882903	5	1	1	0	SNORA117_lung_chr20_62882806-62882903	17	3	3	0	SNORA117_muscle_chr20_62882806-62882903	0	0	0	0	SNORA117_breast_chr20_62882806-62882903	0	0	0	0	SNORA117_A549_20_62882806-62882903	8	0	0	0	SNORA117_Hct116_20_62882806-62882903	2	0	0	0	SNORA117_HepG2_20_62882806-62882903	5	0	0	0	SNORA117_K562_20_62882806-62882903	6	1	1	0	SNORA117_MCF7_20_62882806-62882903	4	0	0	0
SNORA118_liver_chr19_17092235-17092365	17	2	1	1	SNORA118_lung_chr19_17092235-17092365	74	10	10	0	SNORA118_muscle_chr19_17092235-17092365	0	0	0	0	SNORA118_breast_chr19_17092235-17092365	3	0	0	0	SNORA118_A549_19_17092235-17092365	1	0	0	0	SNORA118_Hct116_19_17092235-17092365	0	0	0	0	SNORA118_HepG2_19_17092235-17092365	2	0	0	0	SNORA118_K562_19_17092235-17092365	15	2	2	0	SNORA118_MCF7_19_17092235-17092365	2	0	0	0
SNORA119_liver_chr16_89953377-89953520	416	1	0	1	SNORA119_lung_chr16_89953377-89953520	998	4	4	0	SNORA119_muscle_chr16_89953377-89953520	0	0	0	0	SNORA119_breast_chr16_89953377-89953520	33	0	0	0	SNORA119_A549_16_89953377-89953520	362	0	0	0	SNORA119_Hct116_16_89953377-89953520	796	0	0	0	SNORA119_HepG2_16_89953377-89953520	268	0	0	0	SNORA119_K562_16_89953377-89953520	180	2	2	0	SNORA119_MCF7_16_89953377-89953520	353	0	0	0
SNORA11B_liver_chr14_91126425-91126553	114	0	0	0	SNORA11B_lung_chr14_91126425-91126553	313	1	1	0	SNORA11B_muscle_chr14_91126425-91126553	0	0	0	0	SNORA11B_breast_chr14_91126425-91126553	5	0	0	0	SNORA11_A549_X_54814370-54814497	120	1	0	1	SNORA11B_Hct116_14_91126425-91126553	43	0	0	0	SNORA11B_HepG2_14_91126425-91126553	28	0	0	0	SNORA11B_K562_14_91126425-91126553	17	0	0	0	SNORA11B_MCF7_14_91126425-91126553	0	0	0	0
SNORA11C_liver_chrX_47388649-47388777	0	0	0	0	SNORA11C_lung_chrX_47388649-47388777	5	1	1	0	SNORA11C_muscle_chrX_47388649-47388777	0	0	0	0	SNORA11_breast_chrX_54814370-54814497	114	0	0	0	SNORA11B_A549_14_91126425-91126553	18	0	0	0	SNORA11C_Hct116_X_47388649-47388777	0	0	0	0	SNORA11C_HepG2_X_47388649-47388777	0	0	0	0	SNORA11C_K562_X_47388649-47388777	1	0	0	0	SNORA11C_MCF7_X_47388649-47388777	0	0	0	0
SNORA11D_liver_chrX_52190621-52190748	0	0	0	0	SNORA11D_lung_chrX_52190621-52190748	67	1	1	0	SNORA11D_muscle_chrX_52190621-52190748	0	0	0	0	SNORA11C_breast_chrX_47388649-47388777	0	0	0	0	SNORA11C_A549_X_47388649-47388777	0	0	0	0	SNORA11D_Hct116_X_52190621-52190748	0	0	0	0	SNORA11D_HepG2_X_52190621-52190748	51	1	1	0	SNORA11D_K562_X_52190621-52190748	0	0	0	0	SNORA11D_MCF7_X_52190621-52190748	16	0	0	0
SNORA11EL1_liver_chr15_45214906-45215033	1	0	0	0	SNORA11EL1_lung_chr15_45214906-45215033	6	0	0	0	SNORA11EL1_muscle_chr15_45214906-45215033	0	0	0	0	SNORA11D_breast_chrX_52190621-52190748	3	0	0	0	SNORA11D_A549_X_52190621-52190748	11	0	0	0	SNORA11E_Hct116_21_34456110-34456237	0	0	0	0	SNORA11E_HepG2_21_34456110-34456237	0	0	0	0	SNORA11E_K562_21_34456110-34456237	1	0	0	0	SNORA11EL1_MCF7_15_45214906-45215033	0	0	0	0
SNORA11E_liver_chr21_34456110-34456237	4	0	0	0	SNORA11E_lung_chr21_34456110-34456237	55	0	0	0	SNORA11E_muscle_chr21_34456110-34456237	0	0	0	0	SNORA11E_breast_chr21_34456110-34456237	3	0	0	0	SNORA11E_A549_21_34456110-34456237	0	0	0	0	SNORA11E_Hct116_21_7826098-7826225	0	0	0	0	SNORA11E_HepG2_21_7826098-7826225	0	0	0	0	SNORA11E_K562_21_7826098-7826225	1	0	0	0	SNORA11E_MCF7_21_34456110-34456237	0	0	0	0
SNORA11E_liver_chr21_7826098-7826225	1	0	0	0	SNORA11E_lung_chr21_7826098-7826225	9	0	0	0	SNORA11E_muscle_chr21_7826098-7826225	0	0	0	0	SNORA11E_breast_chr21_7826098-7826225	3	0	0	0	SNORA11E_A549_21_7826098-7826225	0	0	0	0	SNORA11E_Hct116_X_52063347-52063474	0	0	0	0	SNORA11E_HepG2_X_52063347-52063474	53	0	0	0	SNORA11E_K562_X_52063347-52063474	4	0	0	0	SNORA11E_MCF7_21_7826098-7826225	0	0	0	0
SNORA11E_liver_chrX_52063347-52063474	0	0	0	0	SNORA11E_lung_chrX_52063347-52063474	71	0	0	0	SNORA11E_muscle_chrX_52063347-52063474	0	0	0	0	SNORA11E_breast_chrX_52063347-52063474	3	0	0	0	SNORA11E_A549_X_52063347-52063474	12	1	0	1	SNORA11EL1_Hct116_15_45214906-45215033	1	0	0	0	SNORA11EL1_HepG2_15_45214906-45215033	1	0	0	0	SNORA11EL1_K562_15_45214906-45215033	0	0	0	0	SNORA11E_MCF7_X_52063347-52063474	22	1	0	1
SNORA11G_liver_chrX_54927305-54927433	0	0	0	0	SNORA11G_lung_chrX_54927305-54927433	27	0	0	0	SNORA11G_muscle_chrX_54927305-54927433	0	0	0	0	SNORA11EL1_breast_chr15_45214906-45215033	0	0	0	0	SNORA11EL1_A549_15_45214906-45215033	0	0	0	0	SNORA11G_Hct116_X_54927305-54927433	0	0	0	0	SNORA11G_HepG2_X_54927305-54927433	7	1	0	1	SNORA11G_K562_X_54927305-54927433	4	0	0	0	SNORA11G_MCF7_X_54927305-54927433	0	0	0	0
SNORA11_liver_chrX_54814370-54814497	0	0	0	0	SNORA11_lung_chrX_54814370-54814497	2579	15	2	13	SNORA11_muscle_chrX_54814370-54814497	0	0	0	0	SNORA11G_breast_chrX_54927305-54927433	0	0	0	0	SNORA11G_A549_X_54927305-54927433	2	0	0	0	SNORA11_Hct116_X_54814370-54814497	102	1	0	1	SNORA11_HepG2_X_54814370-54814497	139	1	0	1	SNORA11_K562_X_54814370-54814497	113	1	0	1	SNORA11_MCF7_X_54814370-54814497	148	7	0	7
SNORA120_liver_chr12_6040037-6040183	0	0	0	0	SNORA120_lung_chr12_6040037-6040183	46	1	1	0	SNORA120_muscle_chr12_6040037-6040183	0	0	0	0	SNORA120_breast_chr12_6040037-6040183	0	0	0	0	SNORA120_A549_12_6040037-6040183	2	0	0	0	SNORA120_Hct116_12_6040037-6040183	0	0	0	0	SNORA120_HepG2_12_6040037-6040183	0	0	0	0	SNORA120_K562_12_6040037-6040183	0	0	0	0	SNORA120_MCF7_12_6040037-6040183	0	0	0	0
SNORA12_liver_chr10_100237156-100237302	68	12	2	10	SNORA12_lung_chr10_100237156-100237302	205	17	1	16	SNORA12_muscle_chr10_100237156-100237302	0	0	0	0	SNORA12_breast_chr10_100237156-100237302	5	1	0	1	SNORA12_A549_10_100237156-100237302	53	6	0	6	SNORA12_Hct116_10_100237156-100237302	210	76	0	76	SNORA12_HepG2_10_100237156-100237302	26	4	0	4	SNORA12_K562_10_100237156-100237302	31	2	1	1	SNORA12_MCF7_10_100237156-100237302	18	3	0	3
SNORA13_liver_chr5_112161485-112161617	1780	20	20	0	SNORA13_lung_chr5_112161485-112161617	5159	66	64	2	SNORA13_muscle_chr5_112161485-112161617	5981	32	30	2	SNORA13_breast_chr5_112161485-112161617	895	4	4	0	SNORA13_A549_5_112161485-112161617	250	2	1	1	SNORA13_Hct116_5_112161485-112161617	505	7	7	0	SNORA13_HepG2_5_112161485-112161617	664	0	0	0	SNORA13_K562_5_112161485-112161617	1595	3	3	0	SNORA13_MCF7_5_112161485-112161617	395	5	5	0
SNORA14A_liver_chr7_75943782-75943916	1082	4	3	1	SNORA14A_lung_chr7_75943782-75943916	326	2	2	0	SNORA14A_muscle_chr7_75943782-75943916	0	0	0	0	SNORA14A_breast_chr7_75943782-75943916	8	0	0	0	SNORA14A_A549_7_75943782-75943916	45	0	0	0	SNORA14A_Hct116_7_75943782-75943916	26	1	0	1	SNORA14A_HepG2_7_75943782-75943916	98	0	0	0	SNORA14A_K562_7_75943782-75943916	46	3	1	2	SNORA14A_MCF7_7_75943782-75943916	11	0	0	0
SNORA14B_liver_chr1_235127803-235127937	3992	8	0	8	SNORA14B_lung_chr1_235127803-235127937	6369	9	1	8	SNORA14B_muscle_chr1_235127803-235127937	8296	13	1	12	SNORA14B_breast_chr1_235127803-235127937	349	0	0	0	SNORA14B_A549_1_235127803-235127937	1234	0	0	0	SNORA14B_Hct116_1_235127803-235127937	1788	0	0	0	SNORA14B_HepG2_1_235127803-235127937	1960	2	1	1	SNORA14B_K562_1_235127803-235127937	3343	5	1	4	SNORA14B_MCF7_1_235127803-235127937	424	0	0	0
SNORA15B-1_liver_chr7_65070538-65070672	47	0	0	0	SNORA15B-1_lung_chr7_65070538-65070672	166	4	4	0	SNORA15B-1_muscle_chr7_65070538-65070672	0	0	0	0	SNORA15B-1_breast_chr7_65070538-65070672	16	1	1	0	SNORA15_A549_7_56060470-56060602	1029	1	0	1	SNORA15B-1_Hct116_7_65070538-65070672	19	0	0	0	SNORA15B-1_HepG2_7_65070538-65070672	22	0	0	0	SNORA15B-1_K562_7_65070538-65070672	58	0	0	0	SNORA15B-1_MCF7_7_65070538-65070672	20	0	0	0
SNORA15B-2_liver_chr7_65760052-65760186	55	3	3	0	SNORA15B-2_lung_chr7_65760052-65760186	174	6	6	0	SNORA15B-2_muscle_chr7_65760052-65760186	0	0	0	0	SNORA15B-2_breast_chr7_65760052-65760186	15	0	0	0	SNORA15B-1_A549_7_65070538-65070672	8	0	0	0	SNORA15B-2_Hct116_7_65760052-65760186	23	0	0	0	SNORA15B-2_HepG2_7_65760052-65760186	21	0	0	0	SNORA15B-2_K562_7_65760052-65760186	58	0	0	0	SNORA15B-2_MCF7_7_65760052-65760186	25	1	1	0
SNORA15_liver_chr7_56060470-56060602	1578	3	3	0	SNORA15_lung_chr7_56060470-56060602	2828	1	1	0	SNORA15_muscle_chr7_56060470-56060602	0	0	0	0	SNORA15_breast_chr7_56060470-56060602	58	0	0	0	SNORA15B-2_A549_7_65760052-65760186	9	1	1	0	SNORA15_Hct116_7_56060470-56060602	1884	4	1	3	SNORA15_HepG2_7_56060470-56060602	579	2	0	2	SNORA15_K562_7_56060470-56060602	971	3	1	2	SNORA15_MCF7_7_56060470-56060602	303	0	0	0
SNORA16A_liver_chr1_28580920-28581056	203	12	12	0	SNORA16A_lung_chr1_28580920-28581056	1441	51	47	4	SNORA16A_muscle_chr1_28580920-28581056	665	13	13	0	SNORA16A_breast_chr1_28580920-28581056	97	2	2	0	SNORA16A_A549_1_28580920-28581056	53	0	0	0	SNORA16A_Hct116_1_28580920-28581056	323	23	23	0	SNORA16A_HepG2_1_28580920-28581056	52	2	2	0	SNORA16A_K562_1_28580920-28581056	288	4	4	0	SNORA16A_MCF7_1_28580920-28581056	88	1	1	0
SNORA16B_liver_chr1_212352816-212352950	87	9	9	0	SNORA16B_lung_chr1_212352816-212352950	201	21	20	1	SNORA16B_muscle_chr1_212352816-212352950	140	11	11	0	SNORA16B_breast_chr1_212352816-212352950	8	0	0	0	SNORA16B_A549_1_212352816-212352950	27	0	0	0	SNORA16B_Hct116_1_212352816-212352950	22	0	0	0	SNORA16B_HepG2_1_212352816-212352950	30	0	0	0	SNORA16B_K562_1_212352816-212352950	39	1	1	0	SNORA16B_MCF7_1_212352816-212352950	9	0	0	0
SNORA17A_liver_chr9_136726747-136726879	723	26	24	2	SNORA17A_lung_chr9_136726747-136726879	2026	86	81	5	SNORA17A_muscle_chr9_136726747-136726879	0	0	0	0	SNORA17A_breast_chr9_136726747-136726879	122	5	5	0	SNORA17A_A549_9_136726747-136726879	290	4	4	0	SNORA17A_Hct116_9_136726747-136726879	477	16	16	0	SNORA17A_HepG2_9_136726747-136726879	665	2	2	0	SNORA17A_K562_9_136726747-136726879	67	5	3	2	SNORA17A_MCF7_9_136726747-136726879	331	3	3	0
SNORA17B_liver_chr9_136726104-136726239	750	11	10	1	SNORA17B_lung_chr9_136726104-136726239	2174	36	35	1	SNORA17B_muscle_chr9_136726104-136726239	0	0	0	0	SNORA17B_breast_chr9_136726104-136726239	141	0	0	0	SNORA17B_A549_9_136726104-136726239	312	1	1	0	SNORA17B_Hct116_9_136726104-136726239	497	2	2	0	SNORA17B_HepG2_9_136726104-136726239	690	0	0	0	SNORA17B_K562_9_136726104-136726239	87	2	2	0	SNORA17B_MCF7_9_136726104-136726239	384	2	2	0
SNORA18L1_liver_chr5_29070496-29070610	0	0	0	0	SNORA18L1_lung_chr5_29070496-29070610	0	0	0	0	SNORA18L1_muscle_chr5_29070496-29070610	0	0	0	0	SNORA18_breast_chr11_93733466-93733597	46	7	2	5	SNORA18_A549_11_93733466-93733597	266	110	10	100	SNORA18_Hct116_11_93733466-93733597	382	110	13	97	SNORA18_HepG2_11_93733466-93733597	319	94	2	92	SNORA18_K562_11_93733466-93733597	323	69	14	55	SNORA18L1_MCF7_5_29070496-29070610	0	0	0	0
SNORA18L3_liver_chr3_177624282-177624409	0	0	0	0	SNORA18L3_lung_chr3_177624282-177624409	25	0	0	0	SNORA18L3_muscle_chr3_177624282-177624409	0	0	0	0	SNORA18L1_breast_chr5_29070496-29070610	0	0	0	0	SNORA18L1_A549_5_29070496-29070610	0	0	0	0	SNORA18L1_Hct116_5_29070496-29070610	0	0	0	0	SNORA18L1_HepG2_5_29070496-29070610	0	0	0	0	SNORA18L1_K562_5_29070496-29070610	0	0	0	0	SNORA18L3_MCF7_3_177624282-177624409	1	0	0	0
SNORA18L5_liver_chr15_31928303-31928434	0	0	0	0	SNORA18L5_lung_chr15_31928303-31928434	0	0	0	0	SNORA18L5_muscle_chr15_31928303-31928434	0	0	0	0	SNORA18L3_breast_chr3_177624282-177624409	2	0	0	0	SNORA18L3_A549_3_177624282-177624409	0	0	0	0	SNORA18L3_Hct116_3_177624282-177624409	0	0	0	0	SNORA18L3_HepG2_3_177624282-177624409	1	0	0	0	SNORA18L3_K562_3_177624282-177624409	0	0	0	0	SNORA18L5_MCF7_15_31928303-31928434	0	0	0	0
SNORA18_liver_chr11_93733466-93733597	326	71	17	54	SNORA18_lung_chr11_93733466-93733597	962	219	40	179	SNORA18_muscle_chr11_93733466-93733597	0	0	0	0	SNORA18L5_breast_chr15_31928303-31928434	0	0	0	0	SNORA18L5_A549_15_31928303-31928434	0	0	0	0	SNORA18L5_Hct116_15_31928303-31928434	0	0	0	0	SNORA18L5_HepG2_15_31928303-31928434	0	0	0	0	SNORA18L5_K562_15_31928303-31928434	0	0	0	0	SNORA18_MCF7_11_93733466-93733597	80	15	3	12
SNORA19_liver_chr10_119060011-119060138	317	1	0	1	SNORA19_lung_chr10_119060011-119060138	564	1	1	0	SNORA19_muscle_chr10_119060011-119060138	0	0	0	0	SNORA19_breast_chr10_119060011-119060138	17	0	0	0	SNORA19_A549_10_119060011-119060138	170	3	0	3	SNORA19_Hct116_10_119060011-119060138	320	8	0	8	SNORA19_HepG2_10_119060011-119060138	104	0	0	0	SNORA19_K562_10_119060011-119060138	160	1	0	1	SNORA19_MCF7_10_119060011-119060138	33	1	0	1
SNORA1_liver_chr11_93732004-93732133	360	5	4	1	SNORA1_lung_chr11_93732004-93732133	1055	9	7	2	SNORA1_muscle_chr11_93732004-93732133	0	0	0	0	SNORA1_breast_chr11_93732004-93732133	63	0	0	0	SNORA1_A549_11_93732004-93732133	343	3	0	3	SNORA1_Hct116_11_93732004-93732133	422	1	1	0	SNORA1_HepG2_11_93732004-93732133	371	2	0	2	SNORA1_K562_11_93732004-93732133	360	0	0	0	SNORA1_MCF7_11_93732004-93732133	115	0	0	0
SNORA20_liver_chr6_159780250-159780381	1904	7	0	7	SNORA20_lung_chr6_159780250-159780381	3164	10	0	10	SNORA20_muscle_chr6_159780250-159780381	0	0	0	0	SNORA20_breast_chr6_159780250-159780381	89	0	0	0	SNORA20_A549_6_159780250-159780381	722	1	0	1	SNORA20_Hct116_6_159780250-159780381	2315	3	0	3	SNORA20_HepG2_6_159780250-159780381	600	0	0	0	SNORA20_K562_6_159780250-159780381	988	7	0	7	SNORA20_MCF7_6_159780250-159780381	180	0	0	0
SNORA20_liver_chrY_13356769-13356900	0	0	0	0	SNORA20_lung_chrY_13356769-13356900	10	0	0	0	SNORA20_muscle_chrY_13356769-13356900	0	0	0	0	SNORA20_breast_chrY_13356769-13356900	0	0	0	0	SNORA20_A549_Y_13356769-13356900	2	0	0	0	SNORA20_Hct116_Y_13356769-13356900	1	0	0	0	SNORA20_HepG2_Y_13356769-13356900	2	0	0	0	SNORA20_K562_Y_13356769-13356900	0	0	0	0	SNORA20_MCF7_Y_13356769-13356900	0	0	0	0
SNORA21B_liver_chr17_38851524-38851659	46234	4	4	0	SNORA21B_lung_chr17_38851524-38851659	122864	16	15	1	SNORA21B_muscle_chr17_38851524-38851659	0	0	0	0	SNORA21B_breast_chr17_38851524-38851659	9014	0	0	0	SNORA21_A549_17_38852863-38852994	26993	5	5	0	SNORA21B_Hct116_17_38851524-38851659	25542	3	3	0	SNORA21B_HepG2_17_38851524-38851659	38375	0	0	0	SNORA21B_K562_17_38851524-38851659	40603	3	2	1	SNORA21B_MCF7_17_38851524-38851659	7874	0	0	0
SNORA21_liver_chr17_38852863-38852994	44618	31	31	0	SNORA21_lung_chr17_38852863-38852994	118779	108	103	5	SNORA21_muscle_chr17_38852863-38852994	0	0	0	0	SNORA21_breast_chr17_38852863-38852994	8751	19	19	0	SNORA21B_A549_17_38851524-38851659	28730	0	0	0	SNORA21_Hct116_17_38852863-38852994	24247	17	16	1	SNORA21_HepG2_17_38852863-38852994	36136	5	5	0	SNORA21_K562_17_38852863-38852994	38111	20	20	0	SNORA21_MCF7_17_38852863-38852994	7200	3	3	0
SNORA22B_liver_chr7_56055365-56055502	1997	2	2	0	SNORA22B_lung_chr7_56055365-56055502	3541	3	3	0	SNORA22B_muscle_chr7_56055365-56055502	0	0	0	0	SNORA22B_breast_chr7_56055365-56055502	70	0	0	0	SNORA22_A549_12_39819750-39819883	22	0	0	0	SNORA22B_Hct116_7_56055365-56055502	2637	1	0	1	SNORA22B_HepG2_7_56055365-56055502	908	1	0	1	SNORA22B_K562_7_56055365-56055502	1471	0	0	0	SNORA22B_MCF7_7_56055365-56055502	327	0	0	0
SNORA22C_liver_chr7_65065999-65066132	53	1	1	0	SNORA22C_lung_chr7_65065999-65066132	188	3	3	0	SNORA22C_muscle_chr7_65065999-65066132	0	0	0	0	SNORA22_breast_chr12_39819750-39819883	0	0	0	0	SNORA22_A549_7_65755526-65755659	12	0	0	0	SNORA22C_Hct116_7_65065999-65066132	12	0	0	0	SNORA22C_HepG2_7_65065999-65066132	17	0	0	0	SNORA22C_K562_7_65065999-65066132	68	1	1	0	SNORA22C_MCF7_7_65065999-65066132	11	0	0	0
SNORA22_liver_chr12_39819750-39819883	2	0	0	0	SNORA22_lung_chr12_39819750-39819883	2	0	0	0	SNORA22_muscle_chr12_39819750-39819883	0	0	0	0	SNORA22_breast_chr7_65755526-65755659	19	0	0	0	SNORA22B_A549_7_56055365-56055502	1812	0	0	0	SNORA22_Hct116_12_39819750-39819883	0	0	0	0	SNORA22_HepG2_12_39819750-39819883	1	0	0	0	SNORA22_K562_12_39819750-39819883	3	0	0	0	SNORA22_MCF7_12_39819750-39819883	0	0	0	0
SNORA22_liver_chr7_65755526-65755659	69	4	4	0	SNORA22_lung_chr7_65755526-65755659	199	13	13	0	SNORA22_muscle_chr7_65755526-65755659	0	0	0	0	SNORA22C_breast_chr7_65065999-65066132	20	0	0	0	SNORA22C_A549_7_65065999-65066132	10	0	0	0	SNORA22_Hct116_7_65755526-65755659	17	0	0	0	SNORA22_HepG2_7_65755526-65755659	23	1	1	0	SNORA22_K562_7_65755526-65755659	92	2	2	0	SNORA22_MCF7_7_65755526-65755659	26	0	0	0
SNORA23_liver_chr11_9428773-9428954	40	0	0	0	SNORA23_lung_chr11_9428773-9428954	113	0	0	0	SNORA23_muscle_chr11_9428773-9428954	0	0	0	0	SNORA23_breast_chr11_9428773-9428954	2	0	0	0	SNORA23_A549_11_9428773-9428954	74	0	0	0	SNORA23_Hct116_11_9428773-9428954	54	1	1	0	SNORA23_HepG2_11_9428773-9428954	38	0	0	0	SNORA23_K562_11_9428773-9428954	38	1	0	1	SNORA23_MCF7_11_9428773-9428954	12	0	0	0
SNORA24B_liver_chr15_65285461-65285591	36	4	4	0	SNORA24B_lung_chr15_65285461-65285591	43	4	4	0	SNORA24B_muscle_chr15_65285461-65285591	0	0	0	0	SNORA24B_breast_chr15_65285461-65285591	0	0	0	0	SNORA24_A549_4_118279190-118279320	873	6	4	2	SNORA24B_Hct116_15_65285461-65285591	12	0	0	0	SNORA24B_HepG2_15_65285461-65285591	5	0	0	0	SNORA24B_K562_15_65285461-65285591	13	0	0	0	SNORA24B_MCF7_15_65285461-65285591	4	1	1	0
SNORA24_liver_chr4_118279190-118279320	4537	258	250	8	SNORA24_lung_chr4_118279190-118279320	11321	501	499	2	SNORA24_muscle_chr4_118279190-118279320	7745	164	163	1	SNORA24_breast_chr4_118279190-118279320	1166	48	48	0	SNORA24B_A549_15_65285461-65285591	6	0	0	0	SNORA24_Hct116_4_118279190-118279320	2373	65	62	3	SNORA24_HepG2_4_118279190-118279320	3475	18	17	1	SNORA24_K562_4_118279190-118279320	4410	27	25	2	SNORA24_MCF7_4_118279190-118279320	689	7	7	0
SNORA25_liver_chr11_93730513-93730646	455	55	44	11	SNORA25_lung_chr11_93730513-93730646	1209	102	72	30	SNORA25_muscle_chr11_93730513-93730646	0	0	0	0	SNORA25_breast_chr11_93730513-93730646	88	10	6	4	SNORA25_A549_11_93730513-93730646	406	6	4	2	SNORA25_Hct116_11_93730513-93730646	484	23	7	16	SNORA25_HepG2_11_93730513-93730646	451	13	4	9	SNORA25_K562_11_93730513-93730646	417	16	10	6	SNORA25_MCF7_11_93730513-93730646	157	7	3	4
SNORA25_liver_chr8_129868590-129868716	75	1	0	1	SNORA25_lung_chr8_129868590-129868716	647	0	0	0	SNORA25_muscle_chr8_129868590-129868716	0	0	0	0	SNORA25_breast_chr8_129868590-129868716	6	0	0	0	SNORA25_A549_8_129868590-129868716	197	1	0	1	SNORA25_Hct116_8_129868590-129868716	349	1	0	1	SNORA25_HepG2_8_129868590-129868716	76	0	0	0	SNORA25_K562_8_129868590-129868716	214	3	0	3	SNORA25_MCF7_8_129868590-129868716	87	1	0	1
SNORA26L2_liver_chr4_52748137-52748259	4	0	0	0	SNORA26L2_lung_chr4_52748137-52748259	37	0	0	0	SNORA26L2_muscle_chr4_52748137-52748259	2	0	0	0	SNORA26_breast_chr20_5121417-5121539	10	0	0	0	SNORA26_A549_20_5121417-5121539	67	1	0	1	SNORA26_Hct116_20_5121417-5121539	134	0	0	0	SNORA26_HepG2_20_5121417-5121539	24	1	0	1	SNORA26_K562_20_5121417-5121539	40	1	0	1	SNORA26L2_MCF7_4_52748137-52748259	4	0	0	0
SNORA26_liver_chr20_5121417-5121539	51	0	0	0	SNORA26_lung_chr20_5121417-5121539	229	3	0	3	SNORA26_muscle_chr20_5121417-5121539	0	0	0	0	SNORA26_breast_chr4_52713249-52713370	196	6	6	0	SNORA26_A549_4_52713249-52713370	648	0	0	0	SNORA26_Hct116_4_52713249-52713370	1679	15	15	0	SNORA26_HepG2_4_52713249-52713370	2008	3	3	0	SNORA26_K562_4_52713249-52713370	1211	8	8	0	SNORA26_MCF7_20_5121417-5121539	5	0	0	0
SNORA26_liver_chr4_52713249-52713370	2638	28	28	0	SNORA26_lung_chr4_52713249-52713370	3886	86	84	2	SNORA26_muscle_chr4_52713249-52713370	5083	19	19	0	SNORA26L2_breast_chr4_52748137-52748259	0	0	0	0	SNORA26L2_A549_4_52748137-52748259	4	0	0	0	SNORA26L2_Hct116_4_52748137-52748259	146	0	0	0	SNORA26L2_HepG2_4_52748137-52748259	2	0	0	0	SNORA26L2_K562_4_52748137-52748259	8	0	0	0	SNORA26_MCF7_4_52713249-52713370	583	5	5	0
SNORA27_liver_chr13_27255401-27255526	6620	12	11	1	SNORA27_lung_chr13_27255401-27255526	16784	53	53	0	SNORA27_muscle_chr13_27255401-27255526	0	0	0	0	SNORA27_breast_chr13_27255401-27255526	1507	9	9	0	SNORA27_A549_13_27255401-27255526	1176	4	4	0	SNORA27_Hct116_13_27255401-27255526	3179	5	5	0	SNORA27_HepG2_13_27255401-27255526	1535	9	9	0	SNORA27_K562_13_27255401-27255526	3311	15	14	1	SNORA27_MCF7_13_27255401-27255526	669	2	2	0
SNORA28_liver_chr14_103337849-103337974	3276	3	2	1	SNORA28_lung_chr14_103337849-103337974	3107	0	0	0	SNORA28_muscle_chr14_103337849-103337974	0	0	0	0	SNORA28_breast_chr14_103337849-103337974	127	0	0	0	SNORA28_A549_14_103337849-103337974	1134	0	0	0	SNORA28_Hct116_14_103337849-103337974	610	0	0	0	SNORA28_HepG2_14_103337849-103337974	673	0	0	0	SNORA28_K562_14_103337849-103337974	364	1	1	0	SNORA28_MCF7_14_103337849-103337974	539	1	1	0
SNORA29_liver_chr6_159785594-159785733	1063	4	4	0	SNORA29_lung_chr6_159785594-159785733	1742	9	9	0	SNORA29_muscle_chr6_159785594-159785733	0	0	0	0	SNORA29_breast_chr6_159785594-159785733	45	0	0	0	SNORA29_A549_6_159785594-159785733	643	0	0	0	SNORA29_Hct116_6_159785594-159785733	2071	1	1	0	SNORA29_HepG2_6_159785594-159785733	554	2	2	0	SNORA29_K562_6_159785594-159785733	896	1	1	0	SNORA29_MCF7_6_159785594-159785733	116	1	1	0
SNORA2AL1_liver_chr6_149594625-149594759	33	12	11	1	SNORA2AL1_lung_chr6_149594625-149594759	70	22	21	1	SNORA2AL1_muscle_chr6_149594625-149594759	0	0	0	0	SNORA2A_breast_chr12_48656648-48656782	15	0	0	0	SNORA2A_A549_12_48656648-48656782	42	0	0	0	SNORA2A_Hct116_12_48656648-48656782	112	0	0	0	SNORA2A_HepG2_12_48656648-48656782	33	0	0	0	SNORA2A_K562_12_48656648-48656782	86	1	1	0	SNORA2AL1_MCF7_6_149594625-149594759	17	5	4	1
SNORA2A_liver_chr12_48656648-48656782	120	0	0	0	SNORA2A_lung_chr12_48656648-48656782	362	1	0	1	SNORA2A_muscle_chr12_48656648-48656782	0	0	0	0	SNORA2AL1_breast_chr6_149594625-149594759	5	1	1	0	SNORA2AL1_A549_6_149594625-149594759	14	2	2	0	SNORA2AL1_Hct116_6_149594625-149594759	33	0	0	0	SNORA2AL1_HepG2_6_149594625-149594759	35	6	5	1	SNORA2AL1_K562_6_149594625-149594759	73	2	2	0	SNORA2A_MCF7_12_48656648-48656782	36	0	0	0
SNORA2B_liver_chr12_48667457-48667593	109	4	4	0	SNORA2B_lung_chr12_48667457-48667593	341	7	7	0	SNORA2B_muscle_chr12_48667457-48667593	0	0	0	0	SNORA2B_breast_chr12_48667457-48667593	16	0	0	0	SNORA2B_A549_12_48667457-48667593	46	0	0	0	SNORA2B_Hct116_12_48667457-48667593	114	1	1	0	SNORA2B_HepG2_12_48667457-48667593	34	1	1	0	SNORA2B_K562_12_48667457-48667593	82	1	1	0	SNORA2B_MCF7_12_48667457-48667593	34	1	1	0
SNORA2C_liver_chr12_48654382-48654518	138	3	2	1	SNORA2C_lung_chr12_48654382-48654518	398	5	3	2	SNORA2C_muscle_chr12_48654382-48654518	0	0	0	0	SNORA2C_breast_chr12_48654382-48654518	16	0	0	0	SNORA2C_A549_12_48654382-48654518	45	0	0	0	SNORA2C_Hct116_12_48654382-48654518	114	0	0	0	SNORA2C_HepG2_12_48654382-48654518	35	1	1	0	SNORA2C_K562_12_48654382-48654518	91	0	0	0	SNORA2C_MCF7_12_48654382-48654518	36	0	0	0
SNORA30B_liver_chr9_20786927-20787055	4	0	0	0	SNORA30B_lung_chr9_20786927-20787055	17	0	0	0	SNORA30B_muscle_chr9_20786927-20787055	0	0	0	0	SNORA30B_breast_chr9_20786927-20787055	2	0	0	0	SNORA30_A549_16_30710537-30710665	17	0	0	0	SNORA30B_Hct116_9_20786927-20787055	7	0	0	0	SNORA30B_HepG2_9_20786927-20787055	6	0	0	0	SNORA30B_K562_9_20786927-20787055	0	0	0	0	SNORA30B_MCF7_9_20786927-20787055	3	0	0	0
SNORA30_liver_chr16_30710537-30710665	12	0	0	0	SNORA30_lung_chr16_30710537-30710665	27	0	0	0	SNORA30_muscle_chr16_30710537-30710665	0	0	0	0	SNORA30_breast_chr16_30710537-30710665	0	0	0	0	SNORA30_A549_17_78399935-78400063	34	0	0	0	SNORA30_Hct116_16_30710537-30710665	7	0	0	0	SNORA30_HepG2_16_30710537-30710665	10	0	0	0	SNORA30_K562_16_30710537-30710665	6	0	0	0	SNORA30_MCF7_16_30710537-30710665	5	0	0	0
SNORA30_liver_chr17_78399935-78400063	56	0	0	0	SNORA30_lung_chr17_78399935-78400063	339	0	0	0	SNORA30_muscle_chr17_78399935-78400063	0	0	0	0	SNORA30_breast_chr17_78399935-78400063	8	0	0	0	SNORA30B_A549_9_20786927-20787055	6	0	0	0	SNORA30_Hct116_17_78399935-78400063	67	0	0	0	SNORA30_HepG2_17_78399935-78400063	40	0	0	0	SNORA30_K562_17_78399935-78400063	46	0	0	0	SNORA30_MCF7_17_78399935-78400063	17	0	0	0
SNORA31B_liver_chr13_45336314-45336447	177	11	6	5	SNORA31B_lung_chr13_45336314-45336447	365	15	15	0	SNORA31B_muscle_chr13_45336314-45336447	0	0	0	0	SNORA31B_breast_chr13_45336314-45336447	16	1	1	0	SNORA31_A549_13_45337480-45337609	12821	24	24	0	SNORA31B_Hct116_13_45336314-45336447	51	6	3	3	SNORA31B_HepG2_13_45336314-45336447	101	20	15	5	SNORA31B_K562_13_45336314-45336447	48	5	2	3	SNORA31B_MCF7_13_45336314-45336447	34	0	0	0
SNORA31_liver_chr13_45337480-45337609	120575	172	168	4	SNORA31_lung_chr13_45337480-45337609	224259	449	442	7	SNORA31_muscle_chr13_45337480-45337609	0	0	0	0	SNORA31_breast_chr13_45337480-45337609	12052	14	13	1	SNORA31B_A549_13_45336314-45336447	33	7	2	5	SNORA31_Hct116_13_45337480-45337609	30648	37	35	2	SNORA31_HepG2_13_45337480-45337609	34681	13	13	0	SNORA31_K562_13_45337480-45337609	22311	35	33	2	SNORA31_MCF7_13_45337480-45337609	15618	22	20	2
SNORA32_liver_chr11_93730979-93731099	392	38	33	5	SNORA32_lung_chr11_93730979-93731099	1100	71	64	7	SNORA32_muscle_chr11_93730979-93731099	0	0	0	0	SNORA32_breast_chr11_93730979-93731099	73	4	2	2	SNORA32_A549_11_93730979-93731099	377	8	3	5	SNORA32_Hct116_11_93730979-93731099	449	9	7	2	SNORA32_HepG2_11_93730979-93731099	410	9	6	3	SNORA32_K562_11_93730979-93731099	384	4	4	0	SNORA32_MCF7_11_93730979-93731099	125	3	3	0
SNORA33_liver_chr6_132817219-132817348	88175	37	37	0	SNORA33_lung_chr6_132817219-132817348	233878	159	159	0	SNORA33_muscle_chr6_132817219-132817348	0	0	0	0	SNORA33_breast_chr6_132817219-132817348	13690	22	22	0	SNORA33_A549_6_132817219-132817348	18571	7	7	0	SNORA33_Hct116_6_132817219-132817348	48289	37	36	1	SNORA33_HepG2_6_132817219-132817348	59333	20	19	1	SNORA33_K562_6_132817219-132817348	91053	29	27	2	SNORA33_MCF7_6_132817219-132817348	14499	16	16	0
SNORA35B_liver_chrX_115126316-115126444	0	0	0	0	SNORA35B_lung_chrX_115126316-115126444	10	0	0	0	SNORA35B_muscle_chrX_115126316-115126444	0	0	0	0	SNORA35B_breast_chrX_115126316-115126444	1	0	0	0	SNORA35_A549_X_114630797-114630924	0	0	0	0	SNORA35B_Hct116_X_115126316-115126444	0	0	0	0	SNORA35B_HepG2_X_115126316-115126444	0	0	0	0	SNORA35B_K562_X_115126316-115126444	13	0	0	0	SNORA35B_MCF7_X_115126316-115126444	0	0	0	0
SNORA35_liver_chrX_114630797-114630924	0	0	0	0	SNORA35_lung_chrX_114630797-114630924	0	0	0	0	SNORA35_muscle_chrX_114630797-114630924	0	0	0	0	SNORA35_breast_chrX_114630797-114630924	0	0	0	0	SNORA35B_A549_X_115126316-115126444	0	0	0	0	SNORA35_Hct116_X_114630797-114630924	0	0	0	0	SNORA35_HepG2_X_114630797-114630924	0	0	0	0	SNORA35_K562_X_114630797-114630924	0	0	0	0	SNORA35_MCF7_X_114630797-114630924	0	0	0	0
SNORA36A_liver_chrX_154768528-154768659	0	0	0	0	SNORA36A_lung_chrX_154768528-154768659	597	0	0	0	SNORA36A_muscle_chrX_154768528-154768659	0	0	0	0	SNORA36A_breast_chrX_154768528-154768659	28	0	0	0	SNORA36A_A549_X_154768528-154768659	435	2	0	2	SNORA36A_Hct116_X_154768528-154768659	632	0	0	0	SNORA36A_HepG2_X_154768528-154768659	402	0	0	0	SNORA36A_K562_X_154768528-154768659	576	3	2	1	SNORA36A_MCF7_X_154768528-154768659	166	0	0	0
SNORA36B_liver_chr1_220200546-220200676	10	0	0	0	SNORA36B_lung_chr1_220200546-220200676	14	0	0	0	SNORA36B_muscle_chr1_220200546-220200676	36	0	0	0	SNORA36B_breast_chr1_220200546-220200676	0	0	0	0	SNORA36B_A549_1_220200546-220200676	11	0	0	0	SNORA36B_Hct116_1_220200546-220200676	7	0	0	0	SNORA36B_HepG2_1_220200546-220200676	13	0	0	0	SNORA36B_K562_1_220200546-220200676	20	0	0	0	SNORA36B_MCF7_1_220200546-220200676	5	0	0	0
SNORA36C_liver_chr2_69520043-69520174	10	1	1	0	SNORA36C_lung_chr2_69520043-69520174	51	1	1	0	SNORA36C_muscle_chr2_69520043-69520174	32	1	1	0	SNORA36C_breast_chr2_69520043-69520174	1	0	0	0	SNORA36C_A549_2_69520043-69520174	23	0	0	0	SNORA36C_Hct116_2_69520043-69520174	3	1	1	0	SNORA36C_HepG2_2_69520043-69520174	11	0	0	0	SNORA36C_K562_2_69520043-69520174	10	1	1	0	SNORA36C_MCF7_2_69520043-69520174	10	0	0	0
SNORA36C_liver_chr5_142626169-142626305	3	0	0	0	SNORA36C_lung_chr5_142626169-142626305	23	1	0	1	SNORA36C_muscle_chr5_142626169-142626305	22	0	0	0	SNORA36C_breast_chr5_142626169-142626305	1	0	0	0	SNORA36C_A549_5_142626169-142626305	2	0	0	0	SNORA36C_Hct116_5_142626169-142626305	5	0	0	0	SNORA36C_HepG2_5_142626169-142626305	3	0	0	0	SNORA36C_K562_5_142626169-142626305	3	0	0	0	SNORA36C_MCF7_5_142626169-142626305	0	0	0	0
SNORA37_liver_chr18_54222284-54222412	63	1	1	0	SNORA37_lung_chr18_54222284-54222412	143	0	0	0	SNORA37_muscle_chr18_54222284-54222412	0	0	0	0	SNORA37_breast_chr18_54222284-54222412	8	0	0	0	SNORA37_A549_18_54222284-54222412	29	0	0	0	SNORA37_Hct116_18_54222284-54222412	14	0	0	0	SNORA37_HepG2_18_54222284-54222412	14	0	0	0	SNORA37_K562_18_54222284-54222412	6	0	0	0	SNORA37_MCF7_18_54222284-54222412	13	1	0	1
SNORA38BL1_liver_chr12_118888434-118888564	0	0	0	0	SNORA38BL1_lung_chr12_118888434-118888564	0	0	0	0	SNORA38BL1_muscle_chr12_118888434-118888564	0	0	0	0	SNORA38B_breast_chr17_67740669-67740799	21	0	0	0	SNORA38_A549_6_31623079-31623210	59	0	0	0	SNORA38B_Hct116_17_67740669-67740799	308	0	0	0	SNORA38B_HepG2_17_67740669-67740799	110	0	0	0	SNORA38B_K562_17_67740669-67740799	120	1	1	0	SNORA38BL1_MCF7_12_118888434-118888564	0	0	0	0
SNORA38B_liver_chr17_67740669-67740799	175	0	0	0	SNORA38B_lung_chr17_67740669-67740799	329	0	0	0	SNORA38B_muscle_chr17_67740669-67740799	0	0	0	0	SNORA38BL1_breast_chr12_118888434-118888564	0	0	0	0	SNORA38B_A549_17_67740669-67740799	127	0	0	0	SNORA38BL1_Hct116_12_118888434-118888564	0	0	0	0	SNORA38BL1_HepG2_12_118888434-118888564	0	0	0	0	SNORA38BL1_K562_12_118888434-118888564	0	0	0	0	SNORA38B_MCF7_17_67740669-67740799	111	0	0	0
SNORA38_liver_chr6_31623079-31623210	76	0	0	0	SNORA38_lung_chr6_31623079-31623210	235	1	1	0	SNORA38_muscle_chr6_31623079-31623210	0	0	0	0	SNORA38_breast_chr6_31623079-31623210	3	0	0	0	SNORA38BL1_A549_12_118888434-118888564	0	0	0	0	SNORA38_Hct116_6_31623079-31623210	32	1	1	0	SNORA38_HepG2_6_31623079-31623210	64	0	0	0	SNORA38_K562_6_31623079-31623210	81	0	0	0	SNORA38_MCF7_6_31623079-31623210	18	0	0	0
SNORA3A_liver_chr11_8684227-8684356	54557	18	11	7	SNORA3A_lung_chr11_8684227-8684356	142612	56	47	9	SNORA3A_muscle_chr11_8684227-8684356	0	0	0	0	SNORA3A_breast_chr11_8684227-8684356	8619	2	2	0	SNORA3A_A549_11_8684227-8684356	18682	7	5	2	SNORA3A_Hct116_11_8684227-8684356	28712	11	9	2	SNORA3A_HepG2_11_8684227-8684356	17759	5	5	0	SNORA3A_K562_11_8684227-8684356	49280	5	5	0	SNORA3A_MCF7_11_8684227-8684356	11494	5	4	1
SNORA3B_liver_chr11_8685439-8685569	55500	13	12	1	SNORA3B_lung_chr11_8685439-8685569	145644	43	40	3	SNORA3B_muscle_chr11_8685439-8685569	0	0	0	0	SNORA3B_breast_chr11_8685439-8685569	8862	5	5	0	SNORA3B_A549_11_8685439-8685569	19531	1	1	0	SNORA3B_Hct116_11_8685439-8685569	29319	13	6	7	SNORA3B_HepG2_11_8685439-8685569	18416	2	2	0	SNORA3B_K562_11_8685439-8685569	51054	7	4	3	SNORA3B_MCF7_11_8685439-8685569	12337	3	3	0
SNORA40B_liver_chr2_135136628-135136755	47	0	0	0	SNORA40B_lung_chr2_135136628-135136755	136	0	0	0	SNORA40B_muscle_chr2_135136628-135136755	290	1	0	1	SNORA40B_breast_chr2_135136628-135136755	2	0	0	0	SNORA40_A549_11_93735111-93735236	96	14	1	13	SNORA40B_Hct116_2_135136628-135136755	24	1	1	0	SNORA40B_HepG2_2_135136628-135136755	28	1	0	1	SNORA40B_K562_2_135136628-135136755	30	2	1	1	SNORA40B_MCF7_2_135136628-135136755	10	1	0	1
SNORA40L10_liver_chr10_36438661-36438788	0	0	0	0	SNORA40L10_lung_chr10_36438661-36438788	4	0	0	0	SNORA40L10_muscle_chr10_36438661-36438788	0	0	0	0	SNORA40_breast_chr11_93735111-93735236	39	3	2	1	SNORA40B_A549_2_135136628-135136755	27	0	0	0	SNORA40_Hct116_11_93735111-93735236	239	51	7	44	SNORA40_HepG2_11_93735111-93735236	193	15	7	8	SNORA40_K562_11_93735111-93735236	228	27	4	23	SNORA40L10_MCF7_10_36438661-36438788	1	0	0	0
SNORA40L9_liver_chr6_35651818-35651945	493	0	0	0	SNORA40L9_lung_chr6_35651818-35651945	1026	3	2	1	SNORA40L9_muscle_chr6_35651818-35651945	0	0	0	0	SNORA40L10_breast_chr10_36438661-36438788	0	0	0	0	SNORA40L10_A549_10_36438661-36438788	0	0	0	0	SNORA40L10_Hct116_10_36438661-36438788	0	0	0	0	SNORA40L10_HepG2_10_36438661-36438788	0	0	0	0	SNORA40L10_K562_10_36438661-36438788	0	0	0	0	SNORA40L9_MCF7_6_35651818-35651945	8	0	0	0
SNORA40_liver_chr11_93735111-93735236	232	59	11	48	SNORA40_lung_chr11_93735111-93735236	672	97	33	64	SNORA40_muscle_chr11_93735111-93735236	0	0	0	0	SNORA40L9_breast_chr6_35651818-35651945	24	0	0	0	SNORA40L9_A549_6_35651818-35651945	40	0	0	0	SNORA40L9_Hct116_6_35651818-35651945	61	0	0	0	SNORA40L9_HepG2_6_35651818-35651945	28	0	0	0	SNORA40L9_K562_6_35651818-35651945	89	1	1	0	SNORA40_MCF7_11_93735111-93735236	53	4	0	4
SNORA41B_liver_chr15_45537250-45537377	4	0	0	0	SNORA41B_lung_chr15_45537250-45537377	6	0	0	0	SNORA41B_muscle_chr15_45537250-45537377	0	0	0	0	SNORA41B_breast_chr15_45537250-45537377	0	0	0	0	SNORA41_A549_2_206162228-206162359	7096	2	2	0	SNORA41B_Hct116_15_45537250-45537377	0	0	0	0	SNORA41B_HepG2_15_45537250-45537377	0	0	0	0	SNORA41B_K562_15_45537250-45537377	0	0	0	0	SNORA41B_MCF7_15_45537250-45537377	0	0	0	0
SNORA41_liver_chr2_206162228-206162359	25482	18	18	0	SNORA41_lung_chr2_206162228-206162359	42495	40	39	1	SNORA41_muscle_chr2_206162228-206162359	49018	18	18	0	SNORA41_breast_chr2_206162228-206162359	2599	2	2	0	SNORA41B_A549_15_45537250-45537377	2	0	0	0	SNORA41_Hct116_2_206162228-206162359	16171	5	5	0	SNORA41_HepG2_2_206162228-206162359	16428	1	1	0	SNORA41_K562_2_206162228-206162359	10264	6	5	1	SNORA41_MCF7_2_206162228-206162359	3272	1	1	0
SNORA42L2_liver_chr14_37720425-37720561	2	2	2	0	SNORA42L2_lung_chr14_37720425-37720561	3	2	2	0	SNORA42L2_muscle_chr14_37720425-37720561	0	0	0	0	SNORA42L2_breast_chr14_37720425-37720561	2	2	2	0	SNORA42L2_A549_14_37720425-37720561	2	1	1	0	SNORA42L2_Hct116_14_37720425-37720561	0	0	0	0	SNORA42L2_HepG2_14_37720425-37720561	2	0	0	0	SNORA42L2_K562_14_37720425-37720561	0	0	0	0	SNORA42L2_MCF7_14_37720425-37720561	1	1	1	0
SNORA44_liver_chr1_28580381-28580512	212	11	10	1	SNORA44_lung_chr1_28580381-28580512	1530	172	165	7	SNORA44_muscle_chr1_28580381-28580512	682	35	33	2	SNORA44_breast_chr1_28580381-28580512	102	8	8	0	SNORA44_A549_1_28580381-28580512	56	0	0	0	SNORA44_Hct116_1_28580381-28580512	336	13	9	4	SNORA44_HepG2_1_28580381-28580512	54	1	0	1	SNORA44_K562_1_28580381-28580512	298	6	6	0	SNORA44_MCF7_1_28580381-28580512	95	1	1	0
SNORA45_liver_chr4_73263960-73264084	22	0	0	0	SNORA45_lung_chr4_73263960-73264084	11	2	2	0	SNORA45_muscle_chr4_73263960-73264084	6	3	3	0	SNORA45_breast_chr4_73263960-73264084	1	1	1	0	SNORA45_A549_4_73263960-73264084	1	0	0	0	SNORA45_Hct116_4_73263960-73264084	3	0	0	0	SNORA45_HepG2_4_73263960-73264084	4	0	0	0	SNORA45_K562_4_73263960-73264084	6	2	2	0	SNORA45_MCF7_4_73263960-73264084	5	0	0	0
SNORA46_liver_chr16_58548499-58548633	25	1	0	1	SNORA46_lung_chr16_58548499-58548633	29	0	0	0	SNORA46_muscle_chr16_58548499-58548633	0	0	0	0	SNORA46_breast_chr16_58548499-58548633	1	0	0	0	SNORA46_A549_16_58548499-58548633	37	0	0	0	SNORA46_Hct116_16_58548499-58548633	12	0	0	0	SNORA46_HepG2_16_58548499-58548633	36	0	0	0	SNORA46_K562_16_58548499-58548633	30	0	0	0	SNORA46_MCF7_16_58548499-58548633	1	0	0	0
SNORA47_liver_chr5_77080434-77080571	2	0	0	0	SNORA47_lung_chr5_77080434-77080571	12	0	0	0	SNORA47_muscle_chr5_77080434-77080571	58	5	0	5	SNORA47_breast_chr5_77080434-77080571	0	0	0	0	SNORA47_A549_5_77080434-77080571	13	0	0	0	SNORA47_Hct116_5_77080434-77080571	0	0	0	0	SNORA47_HepG2_5_77080434-77080571	1	0	0	0	SNORA47_K562_5_77080434-77080571	0	0	0	0	SNORA47_MCF7_5_77080434-77080571	5	1	0	1
SNORA48L2_liver_chr4_1118884-1119013	8	3	0	3	SNORA48L2_lung_chr4_1118884-1119013	25	5	3	2	SNORA48L2_muscle_chr4_1118884-1119013	7	1	0	1	SNORA48_breast_chr16_68189287-68189421	4	0	0	0	SNORA48_A549_16_68189287-68189421	13	0	0	0	SNORA48_Hct116_16_68189287-68189421	7	0	0	0	SNORA48_HepG2_16_68189287-68189421	29	0	0	0	SNORA48_K562_16_68189287-68189421	35	0	0	0	SNORA48L2_MCF7_4_1118884-1119013	0	0	0	0
SNORA48L6_liver_chr12_56861375-56861508	12	0	0	0	SNORA48L6_lung_chr12_56861375-56861508	1	0	0	0	SNORA48L6_muscle_chr12_56861375-56861508	0	0	0	0	SNORA48_breast_chr17_7574713-7574847	332	2	2	0	SNORA48_A549_17_7574713-7574847	3813	3	2	1	SNORA48_Hct116_17_7574713-7574847	6451	3	3	0	SNORA48_HepG2_17_7574713-7574847	1679	1	1	0	SNORA48_K562_17_7574713-7574847	1778	2	2	0	SNORA48L6_MCF7_12_56861375-56861508	0	0	0	0
SNORA48_liver_chr16_68189287-68189421	50	1	0	1	SNORA48_lung_chr16_68189287-68189421	99	4	0	4	SNORA48_muscle_chr16_68189287-68189421	0	0	0	0	SNORA48L2_breast_chr4_1118884-1119013	2	1	1	0	SNORA48L2_A549_4_1118884-1119013	0	0	0	0	SNORA48L2_Hct116_4_1118884-1119013	0	0	0	0	SNORA48L2_HepG2_4_1118884-1119013	0	0	0	0	SNORA48L2_K562_4_1118884-1119013	0	0	0	0	SNORA48_MCF7_16_68189287-68189421	2	0	0	0
SNORA48_liver_chr17_7574713-7574847	7254	2	2	0	SNORA48_lung_chr17_7574713-7574847	16555	37	35	2	SNORA48_muscle_chr17_7574713-7574847	0	0	0	0	SNORA48L6_breast_chr12_56861375-56861508	0	0	0	0	SNORA48L6_A549_12_56861375-56861508	1	0	0	0	SNORA48L6_Hct116_12_56861375-56861508	1	0	0	0	SNORA48L6_HepG2_12_56861375-56861508	1	0	0	0	SNORA48L6_K562_12_56861375-56861508	1	0	0	0	SNORA48_MCF7_17_7574713-7574847	1307	3	3	0
SNORA49_liver_chr12_132031224-132031359	5	0	0	0	SNORA49_lung_chr12_132031224-132031359	10	0	0	0	SNORA49_muscle_chr12_132031224-132031359	0	0	0	0	SNORA49_breast_chr12_132031224-132031359	2	0	0	0	SNORA49_A549_12_132031224-132031359	6	0	0	0	SNORA49_Hct116_12_132031224-132031359	5	0	0	0	SNORA49_HepG2_12_132031224-132031359	2	0	0	0	SNORA49_K562_12_132031224-132031359	4	0	0	0	SNORA49_MCF7_12_132031224-132031359	0	0	0	0
SNORA4_liver_chr3_186787612-186787749	2117	19	16	3	SNORA4_lung_chr3_186787612-186787749	5676	44	44	0	SNORA4_muscle_chr3_186787612-186787749	21815	16	14	2	SNORA4_breast_chr3_186787612-186787749	332	4	4	0	SNORA4_A549_3_186787612-186787749	221	1	1	0	SNORA4_Hct116_3_186787612-186787749	720	3	3	0	SNORA4_HepG2_3_186787612-186787749	1012	3	3	0	SNORA4_K562_3_186787612-186787749	998	6	4	2	SNORA4_MCF7_3_186787612-186787749	216	3	2	1
SNORA50A_liver_chr16_58559796-58559931	21	0	0	0	SNORA50A_lung_chr16_58559796-58559931	36	0	0	0	SNORA50A_muscle_chr16_58559796-58559931	0	0	0	0	SNORA50A_breast_chr16_58559796-58559931	2	0	0	0	SNORA50A_A549_16_58559796-58559931	141	0	0	0	SNORA50A_Hct116_16_58559796-58559931	17	0	0	0	SNORA50A_HepG2_16_58559796-58559931	63	0	0	0	SNORA50A_K562_16_58559796-58559931	45	0	0	0	SNORA50A_MCF7_16_58559796-58559931	6	0	0	0
SNORA50B_liver_chr22_33704786-33704920	2	0	0	0	SNORA50B_lung_chr22_33704786-33704920	3	0	0	0	SNORA50B_muscle_chr22_33704786-33704920	0	0	0	0	SNORA50B_breast_chr22_33704786-33704920	0	0	0	0	SNORA50B_A549_22_33704786-33704920	1	0	0	0	SNORA50B_Hct116_22_33704786-33704920	0	0	0	0	SNORA50B_HepG2_22_33704786-33704920	0	0	0	0	SNORA50B_K562_22_33704786-33704920	0	0	0	0	SNORA50B_MCF7_22_33704786-33704920	0	0	0	0
SNORA50C_liver_chr17_64146339-64146471	25	16	15	1	SNORA50C_lung_chr17_64146339-64146471	23	16	12	4	SNORA50C_muscle_chr17_64146339-64146471	0	0	0	0	SNORA50C_breast_chr17_64146339-64146471	0	0	0	0	SNORA50C_A549_17_64146339-64146471	19	8	8	0	SNORA50C_Hct116_17_64146339-64146471	184	97	90	7	SNORA50C_HepG2_17_64146339-64146471	19	12	11	1	SNORA50C_K562_17_64146339-64146471	23	13	11	2	SNORA50C_MCF7_17_64146339-64146471	28	17	12	5
SNORA51L10_liver_chr2_10296047-10296180	35	2	2	0	SNORA51L10_lung_chr2_10296047-10296180	3	1	1	0	SNORA51L10_muscle_chr2_10296047-10296180	1	0	0	0	SNORA51_breast_chr20_2655067-2655198	47	0	0	0	SNORA51_A549_20_2655067-2655198	237	6	0	6	SNORA51_Hct116_20_2655067-2655198	692	7	0	7	SNORA51_HepG2_20_2655067-2655198	353	2	0	2	SNORA51_K562_20_2655067-2655198	242	0	0	0	SNORA51L10_MCF7_2_10296047-10296180	1	0	0	0
SNORA51_liver_chr20_2655067-2655198	575	2	0	2	SNORA51_lung_chr20_2655067-2655198	1418	16	0	16	SNORA51_muscle_chr20_2655067-2655198	0	0	0	0	SNORA51_breast_chr2_169727872-169728003	0	0	0	0	SNORA51_A549_2_169727872-169728003	5	0	0	0	SNORA51_Hct116_2_169727872-169728003	2	0	0	0	SNORA51_HepG2_2_169727872-169728003	5	0	0	0	SNORA51_K562_2_169727872-169728003	36	0	0	0	SNORA51_MCF7_20_2655067-2655198	53	2	0	2
SNORA51_liver_chr2_169727872-169728003	5	0	0	0	SNORA51_lung_chr2_169727872-169728003	13	0	0	0	SNORA51_muscle_chr2_169727872-169728003	99	0	0	0	SNORA51_breast_chr4_176098163-176098285	1	0	0	0	SNORA51_A549_4_176098163-176098285	1	0	0	0	SNORA51_Hct116_4_176098163-176098285	0	0	0	0	SNORA51_HepG2_4_176098163-176098285	0	0	0	0	SNORA51_K562_4_176098163-176098285	0	0	0	0	SNORA51_MCF7_2_169727872-169728003	4	0	0	0
SNORA51_liver_chr4_176098163-176098285	1	0	0	0	SNORA51_lung_chr4_176098163-176098285	2	0	0	0	SNORA51_muscle_chr4_176098163-176098285	1	0	0	0	SNORA51_breast_chr5_110684794-110684927	0	0	0	0	SNORA51_A549_5_110684794-110684927	0	0	0	0	SNORA51_Hct116_5_110684794-110684927	1	0	0	0	SNORA51_HepG2_5_110684794-110684927	0	0	0	0	SNORA51_K562_5_110684794-110684927	14	0	0	0	SNORA51_MCF7_4_176098163-176098285	0	0	0	0
SNORA51_liver_chr5_110684794-110684927	6	0	0	0	SNORA51_lung_chr5_110684794-110684927	20	0	0	0	SNORA51_muscle_chr5_110684794-110684927	21	0	0	0	SNORA51L10_breast_chr2_10296047-10296180	0	0	0	0	SNORA51L10_A549_2_10296047-10296180	0	0	0	0	SNORA51L10_Hct116_2_10296047-10296180	0	0	0	0	SNORA51L10_HepG2_2_10296047-10296180	30	1	0	1	SNORA51L10_K562_2_10296047-10296180	3	0	0	0	SNORA51_MCF7_5_110684794-110684927	0	0	0	0
SNORA52_liver_chr11_811681-811814	55596	7	7	0	SNORA52_lung_chr11_811681-811814	161051	38	36	2	SNORA52_muscle_chr11_811681-811814	0	0	0	0	SNORA52_breast_chr11_811681-811814	11809	5	5	0	SNORA52_A549_11_811681-811814	24926	1	1	0	SNORA52_Hct116_11_811681-811814	43692	8	8	0	SNORA52_HepG2_11_811681-811814	27691	3	3	0	SNORA52_K562_11_811681-811814	72028	8	8	0	SNORA52_MCF7_11_811681-811814	18091	0	0	0
SNORA53_liver_chr12_98599635-98599883	10010	12	6	6	SNORA53_lung_chr12_98599635-98599883	14677	29	18	11	SNORA53_muscle_chr12_98599635-98599883	0	0	0	0	SNORA53_breast_chr12_98599635-98599883	440	4	3	1	SNORA53_A549_12_98599635-98599883	2132	1	0	1	SNORA53_Hct116_12_98599635-98599883	4516	6	1	5	SNORA53_HepG2_12_98599635-98599883	1967	0	0	0	SNORA53_K562_12_98599635-98599883	1964	7	3	4	SNORA53_MCF7_12_98599635-98599883	717	2	1	1
SNORA54_liver_chr11_2963771-2963893	265	0	0	0	SNORA54_lung_chr11_2963771-2963893	508	0	0	0	SNORA54_muscle_chr11_2963771-2963893	0	0	0	0	SNORA54_breast_chr11_2963771-2963893	9	0	0	0	SNORA54_A549_11_2963771-2963893	203	2	1	1	SNORA54_Hct116_11_2963771-2963893	221	0	0	0	SNORA54_HepG2_11_2963771-2963893	168	2	0	2	SNORA54_K562_11_2963771-2963893	257	0	0	0	SNORA54_MCF7_11_2963771-2963893	51	0	0	0
SNORA55_liver_chr1_39567374-39567508	111	2	0	2	SNORA55_lung_chr1_39567374-39567508	375	5	5	0	SNORA55_muscle_chr1_39567374-39567508	1430	6	0	6	SNORA55_breast_chr1_39567374-39567508	13	0	0	0	SNORA55_A549_1_39567374-39567508	41	0	0	0	SNORA55_Hct116_1_39567374-39567508	73	2	0	2	SNORA55_HepG2_1_39567374-39567508	42	0	0	0	SNORA55_K562_1_39567374-39567508	73	4	0	4	SNORA55_MCF7_1_39567374-39567508	20	0	0	0
SNORA56_liver_chrX_154774998-154775126	0	0	0	0	SNORA56_lung_chrX_154774998-154775126	715	16	16	0	SNORA56_muscle_chrX_154774998-154775126	0	0	0	0	SNORA56_breast_chrX_154774998-154775126	34	1	1	0	SNORA56_A549_X_154774998-154775126	464	5	3	2	SNORA56_Hct116_X_154774998-154775126	635	1	0	1	SNORA56_HepG2_X_154774998-154775126	425	2	2	0	SNORA56_K562_X_154774998-154775126	663	21	14	7	SNORA56_MCF7_X_154774998-154775126	219	2	2	0
SNORA57_liver_chr11_62665422-62665570	244	53	52	1	SNORA57_lung_chr11_62665422-62665570	631	270	267	3	SNORA57_muscle_chr11_62665422-62665570	0	0	0	0	SNORA57_breast_chr11_62665422-62665570	25	12	11	1	SNORA57_A549_11_62665422-62665570	121	50	48	2	SNORA57_Hct116_11_62665422-62665570	179	78	60	18	SNORA57_HepG2_11_62665422-62665570	52	13	11	2	SNORA57_K562_11_62665422-62665570	170	58	55	3	SNORA57_MCF7_11_62665422-62665570	87	43	43	0
SNORA57_liver_chr5_40790077-40790204	229	0	0	0	SNORA57_lung_chr5_40790077-40790204	229	3	0	3	SNORA57_muscle_chr5_40790077-40790204	224	1	0	1	SNORA57_breast_chr5_40790077-40790204	7	0	0	0	SNORA57_A549_5_40790077-40790204	71	0	0	0	SNORA57_Hct116_5_40790077-40790204	40	0	0	0	SNORA57_HepG2_5_40790077-40790204	31	0	0	0	SNORA57_K562_5_40790077-40790204	41	1	0	1	SNORA57_MCF7_5_40790077-40790204	15	0	0	0
SNORA58B_liver_chr1_154259727-154259862	263	42	5	37	SNORA58B_lung_chr1_154259727-154259862	614	83	10	73	SNORA58B_muscle_chr1_154259727-154259862	938	229	4	225	SNORA58B_breast_chr1_154259727-154259862	22	4	1	3	SNORA58_A549_1_53771018-53771153	72	0	0	0	SNORA58B_Hct116_1_154259727-154259862	233	37	0	37	SNORA58B_HepG2_1_154259727-154259862	167	29	1	28	SNORA58B_K562_1_154259727-154259862	217	58	1	57	SNORA58B_MCF7_1_154259727-154259862	145	55	0	55
SNORA58_liver_chr1_53771018-53771153	78	0	0	0	SNORA58_lung_chr1_53771018-53771153	96	1	0	1	SNORA58_muscle_chr1_53771018-53771153	72	1	0	1	SNORA58_breast_chr1_53771018-53771153	3	0	0	0	SNORA58_A549_3_131479097-131479233	454	15	0	15	SNORA58_Hct116_1_53771018-53771153	76	0	0	0	SNORA58_HepG2_1_53771018-53771153	17	1	0	1	SNORA58_K562_1_53771018-53771153	67	1	0	1	SNORA58_MCF7_1_53771018-53771153	17	0	0	0
SNORA58_liver_chr3_131479097-131479233	1530	17	1	16	SNORA58_lung_chr3_131479097-131479233	2240	26	1	25	SNORA58_muscle_chr3_131479097-131479233	3133	12	0	12	SNORA58_breast_chr3_131479097-131479233	66	1	0	1	SNORA58B_A549_1_154259727-154259862	332	0	0	0	SNORA58_Hct116_3_131479097-131479233	1062	9	0	9	SNORA58_HepG2_3_131479097-131479233	291	4	0	4	SNORA58_K562_3_131479097-131479233	426	21	0	21	SNORA58_MCF7_3_131479097-131479233	263	22	0	22
SNORA59A_liver_chr1_12507246-12507397	91	29	4	25	SNORA59A_lung_chr1_12507246-12507397	132	30	15	15	SNORA59A_muscle_chr1_12507246-12507397	294	62	11	51	SNORA59A_breast_chr1_12507246-12507397	8	0	0	0	SNORA59A_A549_1_12507246-12507397	14	3	0	3	SNORA59A_Hct116_1_12507246-12507397	21	11	0	11	SNORA59A_HepG2_1_12507246-12507397	20	1	0	1	SNORA59A_K562_1_12507246-12507397	73	33	2	31	SNORA59A_MCF7_1_12507246-12507397	12	9	0	9
SNORA59B_liver_chr17_19557211-19557911	223	25	3	22	SNORA59B_lung_chr17_19557211-19557911	45	4	3	1	SNORA59B_muscle_chr17_19557211-19557911	0	0	0	0	SNORA59B_breast_chr17_19557211-19557911	0	0	0	0	SNORA59B_A549_17_19557211-19557911	34	10	0	10	SNORA59B_Hct116_17_19557211-19557911	7	0	0	0	SNORA59B_HepG2_17_19557211-19557911	68	19	0	19	SNORA59B_K562_17_19557211-19557911	21	2	0	2	SNORA59B_MCF7_17_19557211-19557911	7	1	0	1
SNORA5A_liver_chr7_45104349-45104482	461	1	0	1	SNORA5A_lung_chr7_45104349-45104482	555	12	11	1	SNORA5A_muscle_chr7_45104349-45104482	0	0	0	0	SNORA5A_breast_chr7_45104349-45104482	25	0	0	0	SNORA5A_A549_7_45104349-45104482	210	1	0	1	SNORA5A_Hct116_7_45104349-45104482	383	1	1	0	SNORA5A_HepG2_7_45104349-45104482	135	1	1	0	SNORA5A_K562_7_45104349-45104482	306	0	0	0	SNORA5A_MCF7_7_45104349-45104482	76	0	0	0
SNORA5B_liver_chr7_45105968-45106099	411	2	2	0	SNORA5B_lung_chr7_45105968-45106099	507	2	2	0	SNORA5B_muscle_chr7_45105968-45106099	0	0	0	0	SNORA5B_breast_chr7_45105968-45106099	21	0	0	0	SNORA5B_A549_7_45105968-45106099	199	0	0	0	SNORA5B_Hct116_7_45105968-45106099	356	0	0	0	SNORA5B_HepG2_7_45105968-45106099	134	1	1	0	SNORA5B_K562_7_45105968-45106099	289	0	0	0	SNORA5B_MCF7_7_45105968-45106099	70	1	1	0
SNORA5C_liver_chr7_45104906-45105042	440	3	3	0	SNORA5C_lung_chr7_45104906-45105042	540	17	14	3	SNORA5C_muscle_chr7_45104906-45105042	0	0	0	0	SNORA5C_breast_chr7_45104906-45105042	23	0	0	0	SNORA5C_A549_7_45104906-45105042	206	0	0	0	SNORA5C_Hct116_7_45104906-45105042	373	1	0	1	SNORA5C_HepG2_7_45104906-45105042	132	1	1	0	SNORA5C_K562_7_45104906-45105042	297	3	3	0	SNORA5C_MCF7_7_45104906-45105042	75	1	1	0
SNORA60_liver_chr20_38449370-38449503	257	3	3	0	SNORA60_lung_chr20_38449370-38449503	369	2	2	0	SNORA60_muscle_chr20_38449370-38449503	0	0	0	0	SNORA60_breast_chr20_38449370-38449503	30	1	1	0	SNORA60_A549_20_38449370-38449503	47	0	0	0	SNORA60_Hct116_20_38449370-38449503	39	0	0	0	SNORA60_HepG2_20_38449370-38449503	86	0	0	0	SNORA60_K562_20_38449370-38449503	50	1	1	0	SNORA60_MCF7_20_38449370-38449503	39	2	2	0
SNORA61_liver_chr1_28579764-28579893	262	129	126	3	SNORA61_lung_chr1_28579764-28579893	1843	500	492	8	SNORA61_muscle_chr1_28579764-28579893	750	100	97	3	SNORA61_breast_chr1_28579764-28579893	118	27	24	3	SNORA61_A549_1_28579764-28579893	77	0	0	0	SNORA61_Hct116_1_28579764-28579893	391	185	174	11	SNORA61_HepG2_1_28579764-28579893	81	18	16	2	SNORA61_K562_1_28579764-28579893	358	89	84	5	SNORA61_MCF7_1_28579764-28579893	112	30	29	1
SNORA62_liver_chr11_4756645-4756797	0	0	0	0	SNORA62_lung_chr11_4756645-4756797	0	0	0	0	SNORA62_muscle_chr11_4756645-4756797	0	0	0	0	SNORA62_breast_chr11_4756645-4756797	0	0	0	0	SNORA62_A549_11_4756645-4756797	0	0	0	0	SNORA62_Hct116_11_4756645-4756797	0	0	0	0	SNORA62_HepG2_11_4756645-4756797	0	0	0	0	SNORA62_K562_11_4756645-4756797	0	0	0	0	SNORA62_MCF7_11_4756645-4756797	0	0	0	0
SNORA62_liver_chr1_35310274-35310425	21	0	0	0	SNORA62_lung_chr1_35310274-35310425	29	0	0	0	SNORA62_muscle_chr1_35310274-35310425	38	0	0	0	SNORA62_breast_chr1_35310274-35310425	1	0	0	0	SNORA62_A549_1_35310274-35310425	18	0	0	0	SNORA62_Hct116_1_35310274-35310425	9	0	0	0	SNORA62_HepG2_1_35310274-35310425	5	0	0	0	SNORA62_K562_1_35310274-35310425	33	0	0	0	SNORA62_MCF7_1_35310274-35310425	1	0	0	0
SNORA62_liver_chr21_38894785-38894867	587	60	0	60	SNORA62_lung_chr21_38894785-38894867	1	0	0	0	SNORA62_muscle_chr21_38894785-38894867	0	0	0	0	SNORA62_breast_chr21_38894785-38894867	0	0	0	0	SNORA62_A549_21_38894785-38894867	2	0	0	0	SNORA62_Hct116_21_38894785-38894867	0	0	0	0	SNORA62_HepG2_21_38894785-38894867	1	0	0	0	SNORA62_K562_21_38894785-38894867	0	0	0	0	SNORA62_MCF7_21_38894785-38894867	0	0	0	0
SNORA62_liver_chr3_39411054-39411206	23163	25	0	25	SNORA62_lung_chr3_39411054-39411206	74041	66	0	66	SNORA62_muscle_chr3_39411054-39411206	49121	37	0	37	SNORA62_breast_chr3_39411054-39411206	2980	4	0	4	SNORA62_A549_3_39411054-39411206	11601	7	0	7	SNORA62_Hct116_3_39411054-39411206	24562	18	0	18	SNORA62_HepG2_3_39411054-39411206	8428	6	0	6	SNORA62_K562_3_39411054-39411206	20981	12	0	12	SNORA62_MCF7_3_39411054-39411206	3116	3	0	3
SNORA62_liver_chr4_67747236-67747386	3	0	0	0	SNORA62_lung_chr4_67747236-67747386	5	0	0	0	SNORA62_muscle_chr4_67747236-67747386	3	0	0	0	SNORA62_breast_chr4_67747236-67747386	1	0	0	0	SNORA62_A549_4_67747236-67747386	1	0	0	0	SNORA62_Hct116_4_67747236-67747386	2	0	0	0	SNORA62_HepG2_4_67747236-67747386	2	0	0	0	SNORA62_K562_4_67747236-67747386	4	0	0	0	SNORA62_MCF7_4_67747236-67747386	0	0	0	0
SNORA63B_liver_chr3_186786323-186786445	1994	7	7	0	SNORA63B_lung_chr3_186786323-186786445	5241	25	25	0	SNORA63B_muscle_chr3_186786323-186786445	20576	34	33	1	SNORA63B_breast_chr3_186786323-186786445	267	1	1	0	SNORA63_A549_3_186787300-186787431	216	1	1	0	SNORA63B_Hct116_3_186786323-186786445	692	7	7	0	SNORA63B_HepG2_3_186786323-186786445	1028	4	4	0	SNORA63B_K562_3_186786323-186786445	995	2	2	0	SNORA63B_MCF7_3_186786323-186786445	189	2	2	0
SNORA63C_liver_chr1_36418450-36418578	33	2	1	1	SNORA63C_lung_chr1_36418450-36418578	278	5	3	2	SNORA63C_muscle_chr1_36418450-36418578	197	5	3	2	SNORA63_breast_chr3_186787300-186787431	308	2	1	1	SNORA63B_A549_3_186786323-186786445	222	3	2	1	SNORA63C_Hct116_1_36418450-36418578	25	0	0	0	SNORA63C_HepG2_1_36418450-36418578	2	0	0	0	SNORA63C_K562_1_36418450-36418578	10	1	1	0	SNORA63C_MCF7_1_36418450-36418578	4	0	0	0
SNORA63D_liver_chr3_183451857-183451988	87	0	0	0	SNORA63D_lung_chr3_183451857-183451988	153	3	3	0	SNORA63D_muscle_chr3_183451857-183451988	451	3	0	3	SNORA63C_breast_chr1_36418450-36418578	17	0	0	0	SNORA63C_A549_1_36418450-36418578	22	2	0	2	SNORA63D_Hct116_3_183451857-183451988	40	0	0	0	SNORA63D_HepG2_3_183451857-183451988	80	0	0	0	SNORA63D_K562_3_183451857-183451988	143	1	0	1	SNORA63D_MCF7_3_183451857-183451988	26	0	0	0
SNORA63E_liver_chr3_183453814-183453944	96	2	1	1	SNORA63E_lung_chr3_183453814-183453944	175	6	4	2	SNORA63E_muscle_chr3_183453814-183453944	498	15	5	10	SNORA63D_breast_chr3_183451857-183451988	7	0	0	0	SNORA63D_A549_3_183451857-183451988	32	0	0	0	SNORA63E_Hct116_3_183453814-183453944	39	2	1	1	SNORA63E_HepG2_3_183453814-183453944	76	0	0	0	SNORA63E_K562_3_183453814-183453944	150	3	1	2	SNORA63E_MCF7_3_183453814-183453944	25	1	1	0
SNORA63_liver_chr3_186787300-186787431	2063	29	25	4	SNORA63_lung_chr3_186787300-186787431	5458	49	45	4	SNORA63_muscle_chr3_186787300-186787431	21332	32	29	3	SNORA63E_breast_chr3_183453814-183453944	7	0	0	0	SNORA63E_A549_3_183453814-183453944	26	0	0	0	SNORA63_Hct116_3_186787300-186787431	711	6	5	1	SNORA63_HepG2_3_186787300-186787431	1014	6	5	1	SNORA63_K562_3_186787300-186787431	982	4	2	2	SNORA63_MCF7_3_186787300-186787431	209	3	3	0
SNORA64_liver_chr16_1962973-1963106	45875	30	0	30	SNORA64_lung_chr16_1962973-1963106	145491	191	0	191	SNORA64_muscle_chr16_1962973-1963106	0	0	0	0	SNORA64_breast_chr16_1962973-1963106	6592	13	0	13	SNORA64_A549_16_1962973-1963106	21057	9	0	9	SNORA64_Hct116_16_1962973-1963106	57133	43	0	43	SNORA64_HepG2_16_1962973-1963106	21482	4	0	4	SNORA64_K562_16_1962973-1963106	34034	33	0	33	SNORA64_MCF7_16_1962973-1963106	14970	9	0	9
SNORA64_liver_chr3_40238608-40238741	32	0	0	0	SNORA64_lung_chr3_40238608-40238741	48	2	2	0	SNORA64_muscle_chr3_40238608-40238741	57	0	0	0	SNORA64_breast_chr3_40238608-40238741	2	0	0	0	SNORA64_A549_3_40238608-40238741	0	0	0	0	SNORA64_Hct116_3_40238608-40238741	3	0	0	0	SNORA64_HepG2_3_40238608-40238741	1	0	0	0	SNORA64_K562_3_40238608-40238741	19	0	0	0	SNORA64_MCF7_3_40238608-40238741	3	0	0	0
SNORA65_liver_chr9_127448501-127448630	64357	11	8	3	SNORA65_lung_chr9_127448501-127448630	195208	46	30	16	SNORA65_muscle_chr9_127448501-127448630	0	0	0	0	SNORA65_breast_chr9_127448501-127448630	13082	2	1	1	SNORA65_A549_9_127448501-127448630	16977	4	1	3	SNORA65_Hct116_9_127448501-127448630	42092	15	8	7	SNORA65_HepG2_9_127448501-127448630	18699	8	6	2	SNORA65_K562_9_127448501-127448630	43963	3	0	3	SNORA65_MCF7_9_127448501-127448630	25919	5	2	3
SNORA66_liver_chr1_92840719-92840851	16183	14	13	1	SNORA66_lung_chr1_92840719-92840851	42806	39	37	2	SNORA66_muscle_chr1_92840719-92840851	47237	39	37	2	SNORA66_breast_chr1_92840719-92840851	4111	3	3	0	SNORA66_A549_1_92840719-92840851	8187	0	0	0	SNORA66_Hct116_1_92840719-92840851	15299	2	1	1	SNORA66_HepG2_1_92840719-92840851	12042	2	2	0	SNORA66_K562_1_92840719-92840851	18842	4	3	1	SNORA66_MCF7_1_92840719-92840851	2829	1	1	0
SNORA67_liver_chr17_7577955-7578091	8781	103	75	28	SNORA67_lung_chr17_7577955-7578091	20963	478	365	113	SNORA67_muscle_chr17_7577955-7578091	0	0	0	0	SNORA67_breast_chr17_7577955-7578091	542	57	50	7	SNORA67_A549_17_7577955-7578091	4558	24	5	19	SNORA67_Hct116_17_7577955-7578091	7071	77	14	63	SNORA67_HepG2_17_7577955-7578091	1925	28	5	23	SNORA67_K562_17_7577955-7578091	2016	36	14	22	SNORA67_MCF7_17_7577955-7578091	1701	21	5	16
SNORA68B_liver_chr19_32608337-32608469	26	1	1	0	SNORA68B_lung_chr19_32608337-32608469	99	13	13	0	SNORA68B_muscle_chr19_32608337-32608469	0	0	0	0	SNORA68B_breast_chr19_32608337-32608469	2	0	0	0	SNORA68_A549_19_17862588-17862720	11941	2	2	0	SNORA68B_Hct116_19_32608337-32608469	43	2	1	1	SNORA68B_HepG2_19_32608337-32608469	16	2	2	0	SNORA68B_K562_19_32608337-32608469	61	2	2	0	SNORA68B_MCF7_19_32608337-32608469	12	0	0	0
SNORA68_liver_chr19_17862588-17862720	43627	7	7	0	SNORA68_lung_chr19_17862588-17862720	121424	39	39	0	SNORA68_muscle_chr19_17862588-17862720	0	0	0	0	SNORA68_breast_chr19_17862588-17862720	9179	1	1	0	SNORA68B_A549_19_32608337-32608469	37	0	0	0	SNORA68_Hct116_19_17862588-17862720	27233	7	6	1	SNORA68_HepG2_19_17862588-17862720	19585	6	6	0	SNORA68_K562_19_17862588-17862720	37572	3	2	1	SNORA68_MCF7_19_17862588-17862720	11893	7	6	1
SNORA69_liver_chrX_119787353-119787484	0	0	0	0	SNORA69_lung_chrX_119787353-119787484	102222	3	3	0	SNORA69_muscle_chrX_119787353-119787484	0	0	0	0	SNORA69_breast_chrX_119787353-119787484	7651	1	1	0	SNORA69_A549_X_119787353-119787484	24954	5	5	0	SNORA69_Hct116_X_119787353-119787484	23137	5	5	0	SNORA69_HepG2_X_119787353-119787484	27395	0	0	0	SNORA69_K562_X_119787353-119787484	54566	5	5	0	SNORA69_MCF7_X_119787353-119787484	24812	1	1	0
SNORA6_liver_chr3_39408389-39408539	21551	12	10	2	SNORA6_lung_chr3_39408389-39408539	68261	39	28	11	SNORA6_muscle_chr3_39408389-39408539	47002	27	19	8	SNORA6_breast_chr3_39408389-39408539	2676	0	0	0	SNORA6_A549_3_39408389-39408539	11023	6	3	3	SNORA6_Hct116_3_39408389-39408539	23867	22	7	15	SNORA6_HepG2_3_39408389-39408539	8077	1	1	0	SNORA6_K562_3_39408389-39408539	20017	0	0	0	SNORA6_MCF7_3_39408389-39408539	2611	2	1	1
SNORA70B_liver_chr2_61417244-61417378	17	0	0	0	SNORA70B_lung_chr2_61417244-61417378	43	0	0	0	SNORA70B_muscle_chr2_61417244-61417378	57	0	0	0	SNORA70B_breast_chr2_61417244-61417378	0	0	0	0	SNORA70_A549_12_75689152-75689304	3	0	0	0	SNORA70B_Hct116_2_61417244-61417378	37	0	0	0	SNORA70B_HepG2_2_61417244-61417378	156	0	0	0	SNORA70B_K562_2_61417244-61417378	73	1	1	0	SNORA70B_MCF7_2_61417244-61417378	14	0	0	0
SNORA70C_liver_chr9_117181066-117181200	1	0	0	0	SNORA70C_lung_chr9_117181066-117181200	2	0	0	0	SNORA70C_muscle_chr9_117181066-117181200	0	0	0	0	SNORA70_breast_chr12_75689152-75689304	0	0	0	0	SNORA70_A549_14_51244090-51244224	377	0	0	0	SNORA70C_Hct116_9_117181066-117181200	0	0	0	0	SNORA70C_HepG2_9_117181066-117181200	2	0	0	0	SNORA70C_K562_9_117181066-117181200	2	0	0	0	SNORA70C_MCF7_9_117181066-117181200	3	0	0	0
SNORA70D_liver_chr16_71698567-71698701	13	0	0	0	SNORA70D_lung_chr16_71698567-71698701	31	3	3	0	SNORA70D_muscle_chr16_71698567-71698701	0	0	0	0	SNORA70_breast_chr14_51244090-51244224	9	0	0	0	SNORA70_A549_17_29777619-29777744	26	1	1	0	SNORA70D_Hct116_16_71698567-71698701	5	0	0	0	SNORA70D_HepG2_16_71698567-71698701	8	0	0	0	SNORA70D_K562_16_71698567-71698701	11	0	0	0	SNORA70D_MCF7_16_71698567-71698701	3	1	1	0
SNORA70E_liver_chr11_83041464-83041598	16	0	0	0	SNORA70E_lung_chr11_83041464-83041598	39	0	0	0	SNORA70E_muscle_chr11_83041464-83041598	0	0	0	0	SNORA70_breast_chr17_29777619-29777744	0	0	0	0	SNORA70_A549_4_131768140-131768249	0	0	0	0	SNORA70E_Hct116_11_83041464-83041598	5	0	0	0	SNORA70E_HepG2_11_83041464-83041598	5	0	0	0	SNORA70E_K562_11_83041464-83041598	0	0	0	0	SNORA70E_MCF7_11_83041464-83041598	20	0	0	0
SNORA70F_liver_chr2_164687643-164687777	123	2	1	1	SNORA70F_lung_chr2_164687643-164687777	143	4	4	0	SNORA70F_muscle_chr2_164687643-164687777	13	2	0	2	SNORA70_breast_chr4_131768140-131768249	0	0	0	0	SNORA70_A549_5_88382772-88382907	10	0	0	0	SNORA70F_Hct116_2_164687643-164687777	4	0	0	0	SNORA70F_HepG2_2_164687643-164687777	24	0	0	0	SNORA70F_K562_2_164687643-164687777	0	0	0	0	SNORA70F_MCF7_2_164687643-164687777	7	0	0	0
SNORA70I_liver_chr2_214846947-214847081	9	0	0	0	SNORA70I_lung_chr2_214846947-214847081	31	0	0	0	SNORA70I_muscle_chr2_214846947-214847081	16	0	0	0	SNORA70_breast_chr5_88382772-88382907	5	0	0	0	SNORA70_A549_8_8961575-8961708	0	0	0	0	SNORA70_Hct116_12_75689152-75689304	23	17	0	17	SNORA70_HepG2_12_75689152-75689304	0	0	0	0	SNORA70I_K562_2_214846947-214847081	13	0	0	0	SNORA70I_MCF7_2_214846947-214847081	6	0	0	0
SNORA70J_liver_chr5_171366118-171366252	4	0	0	0	SNORA70J_lung_chr5_171366118-171366252	7	0	0	0	SNORA70J_muscle_chr5_171366118-171366252	7	0	0	0	SNORA70_breast_chr8_8961575-8961708	1	0	0	0	SNORA70_A549_X_154400281-154400415	27507	43	0	43	SNORA70_Hct116_14_51244090-51244224	341	0	0	0	SNORA70_HepG2_14_51244090-51244224	234	0	0	0	SNORA70J_K562_5_171366118-171366252	2	0	0	0	SNORA70J_MCF7_5_171366118-171366252	6	0	0	0
SNORA70_liver_chr12_75689152-75689304	0	0	0	0	SNORA70_lung_chr12_75689152-75689304	3	1	0	1	SNORA70_muscle_chr12_75689152-75689304	0	0	0	0	SNORA70_breast_chrX_154400281-154400415	15996	206	0	206	SNORA70_A549_Y_23465905-23466042	0	0	0	0	SNORA70_Hct116_17_29777619-29777744	16	0	0	0	SNORA70_HepG2_17_29777619-29777744	2	0	0	0	SNORA70_K562_12_75689152-75689304	0	0	0	0	SNORA70_MCF7_12_75689152-75689304	1	0	0	0
SNORA70_liver_chr14_51244090-51244224	319	0	0	0	SNORA70_lung_chr14_51244090-51244224	766	0	0	0	SNORA70_muscle_chr14_51244090-51244224	0	0	0	0	SNORA70_breast_chrY_23465905-23466042	0	0	0	0	SNORA70B_A549_2_61417244-61417378	119	0	0	0	SNORA70_Hct116_4_131768140-131768249	0	0	0	0	SNORA70_HepG2_4_131768140-131768249	0	0	0	0	SNORA70_K562_14_51244090-51244224	134	0	0	0	SNORA70_MCF7_14_51244090-51244224	125	0	0	0
SNORA70_liver_chr17_29777619-29777744	39	8	6	2	SNORA70_lung_chr17_29777619-29777744	129	33	33	0	SNORA70_muscle_chr17_29777619-29777744	0	0	0	0	SNORA70C_breast_chr9_117181066-117181200	0	0	0	0	SNORA70C_A549_9_117181066-117181200	2	0	0	0	SNORA70_Hct116_5_88382772-88382907	48	0	0	0	SNORA70_HepG2_5_88382772-88382907	1	0	0	0	SNORA70_K562_17_29777619-29777744	12	0	0	0	SNORA70_MCF7_17_29777619-29777744	4	1	1	0
SNORA70_liver_chr4_131768140-131768249	0	0	0	0	SNORA70_lung_chr4_131768140-131768249	1	0	0	0	SNORA70_muscle_chr4_131768140-131768249	1	0	0	0	SNORA70D_breast_chr16_71698567-71698701	0	0	0	0	SNORA70D_A549_16_71698567-71698701	17	0	0	0	SNORA70_Hct116_8_8961575-8961708	0	0	0	0	SNORA70_HepG2_8_8961575-8961708	0	0	0	0	SNORA70_K562_4_131768140-131768249	1	0	0	0	SNORA70_MCF7_4_131768140-131768249	2	0	0	0
SNORA70_liver_chr5_88382772-88382907	132	0	0	0	SNORA70_lung_chr5_88382772-88382907	187	0	0	0	SNORA70_muscle_chr5_88382772-88382907	1710	1	0	1	SNORA70E_breast_chr11_83041464-83041598	4	1	1	0	SNORA70E_A549_11_83041464-83041598	8	0	0	0	SNORA70_Hct116_X_154400281-154400415	32095	156	0	156	SNORA70_HepG2_X_154400281-154400415	28359	36	0	36	SNORA70_K562_5_88382772-88382907	12	0	0	0	SNORA70_MCF7_5_88382772-88382907	8	0	0	0
SNORA70_liver_chr8_8961575-8961708	1	0	0	0	SNORA70_lung_chr8_8961575-8961708	29	0	0	0	SNORA70_muscle_chr8_8961575-8961708	0	0	0	0	SNORA70F_breast_chr2_164687643-164687777	8	0	0	0	SNORA70F_A549_2_164687643-164687777	4	0	0	0	SNORA70_Hct116_Y_23465905-23466042	0	0	0	0	SNORA70_HepG2_Y_23465905-23466042	1	0	0	0	SNORA70_K562_8_8961575-8961708	0	0	0	0	SNORA70_MCF7_8_8961575-8961708	0	0	0	0
SNORA70_liver_chrX_154400281-154400415	0	0	0	0	SNORA70_lung_chrX_154400281-154400415	198283	602	0	602	SNORA70_muscle_chrX_154400281-154400415	0	0	0	0	SNORA70I_breast_chr2_214846947-214847081	0	0	0	0	SNORA70I_A549_2_214846947-214847081	10	0	0	0	SNORA70I_Hct116_2_214846947-214847081	16	0	0	0	SNORA70I_HepG2_2_214846947-214847081	6	0	0	0	SNORA70_K562_X_154400281-154400415	72916	251	0	251	SNORA70_MCF7_X_154400281-154400415	18327	70	0	70
SNORA70_liver_chrY_23465905-23466042	0	0	0	0	SNORA70_lung_chrY_23465905-23466042	0	0	0	0	SNORA70_muscle_chrY_23465905-23466042	0	0	0	0	SNORA70J_breast_chr5_171366118-171366252	0	0	0	0	SNORA70J_A549_5_171366118-171366252	3	0	0	0	SNORA70J_Hct116_5_171366118-171366252	6	0	0	0	SNORA70J_HepG2_5_171366118-171366252	4	0	0	0	SNORA70_K562_Y_23465905-23466042	0	0	0	0	SNORA70_MCF7_Y_23465905-23466042	0	0	0	0
SNORA71A_liver_chr20_38427309-38427442	334	2	2	0	SNORA71A_lung_chr20_38427309-38427442	924	6	4	2	SNORA71A_muscle_chr20_38427309-38427442	0	0	0	0	SNORA71A_breast_chr20_38427309-38427442	70	0	0	0	SNORA71_A549_10_78367507-78367623	0	0	0	0	SNORA71A_Hct116_20_38427309-38427442	262	1	0	1	SNORA71A_HepG2_20_38427309-38427442	156	1	0	1	SNORA71A_K562_20_38427309-38427442	153	3	0	3	SNORA71A_MCF7_20_38427309-38427442	68	1	0	1
SNORA71B_liver_chr20_38425083-38425354	339	5	5	0	SNORA71B_lung_chr20_38425083-38425354	958	9	9	0	SNORA71B_muscle_chr20_38425083-38425354	0	0	0	0	SNORA71B_breast_chr20_38425083-38425354	73	1	1	0	SNORA71_A549_20_38421647-38421774	834	1	0	1	SNORA71B_Hct116_20_38425083-38425354	270	0	0	0	SNORA71B_HepG2_20_38425083-38425354	159	0	0	0	SNORA71B_K562_20_38425083-38425354	161	1	1	0	SNORA71B_MCF7_20_38425083-38425354	69	0	0	0
SNORA71C_liver_chr20_38429670-38429803	334	4	3	1	SNORA71C_lung_chr20_38429670-38429803	920	0	0	0	SNORA71C_muscle_chr20_38429670-38429803	0	0	0	0	SNORA71_breast_chr10_78367507-78367623	0	0	0	0	SNORA71A_A549_20_38427309-38427442	812	0	0	0	SNORA71C_Hct116_20_38429670-38429803	258	2	2	0	SNORA71C_HepG2_20_38429670-38429803	153	0	0	0	SNORA71C_K562_20_38429670-38429803	151	1	1	0	SNORA71C_MCF7_20_38429670-38429803	67	0	0	0
SNORA71D_liver_chr20_38433865-38433998	326	2	1	1	SNORA71D_lung_chr20_38433865-38433998	910	1	1	0	SNORA71D_muscle_chr20_38433865-38433998	0	0	0	0	SNORA71_breast_chr20_38421647-38421774	138	2	0	2	SNORA71B_A549_20_38425083-38425354	816	1	1	0	SNORA71D_Hct116_20_38433865-38433998	257	0	0	0	SNORA71D_HepG2_20_38433865-38433998	153	0	0	0	SNORA71D_K562_20_38433865-38433998	150	0	0	0	SNORA71D_MCF7_20_38433865-38433998	68	1	1	0
SNORA71E_liver_chr20_38448084-38448215	186	5	5	0	SNORA71E_lung_chr20_38448084-38448215	331	4	4	0	SNORA71E_muscle_chr20_38448084-38448215	0	0	0	0	SNORA71C_breast_chr20_38429670-38429803	70	0	0	0	SNORA71C_A549_20_38429670-38429803	812	0	0	0	SNORA71E_Hct116_20_38448084-38448215	39	0	0	0	SNORA71E_HepG2_20_38448084-38448215	82	1	1	0	SNORA71E_K562_20_38448084-38448215	48	1	1	0	SNORA71E_MCF7_20_38448084-38448215	37	2	2	0
SNORA71_liver_chr10_78367507-78367623	0	0	0	0	SNORA71_lung_chr10_78367507-78367623	3	0	0	0	SNORA71_muscle_chr10_78367507-78367623	0	0	0	0	SNORA71D_breast_chr20_38433865-38433998	66	0	0	0	SNORA71D_A549_20_38433865-38433998	800	0	0	0	SNORA71_Hct116_10_78367507-78367623	0	0	0	0	SNORA71_HepG2_10_78367507-78367623	0	0	0	0	SNORA71_K562_10_78367507-78367623	0	0	0	0	SNORA71_MCF7_10_78367507-78367623	0	0	0	0
SNORA71_liver_chr20_38421647-38421774	597	36	0	36	SNORA71_lung_chr20_38421647-38421774	1645	51	0	51	SNORA71_muscle_chr20_38421647-38421774	0	0	0	0	SNORA71E_breast_chr20_38448084-38448215	28	0	0	0	SNORA71E_A549_20_38448084-38448215	46	0	0	0	SNORA71_Hct116_20_38421647-38421774	340	6	0	6	SNORA71_HepG2_20_38421647-38421774	190	2	0	2	SNORA71_K562_20_38421647-38421774	249	5	0	5	SNORA71_MCF7_20_38421647-38421774	98	3	0	3
SNORA72_liver_chr1_205731221-205731352	1175	5	0	5	SNORA72_lung_chr1_205731221-205731352	1813	4	0	4	SNORA72_muscle_chr1_205731221-205731352	1992	3	0	3	SNORA72_breast_chr1_205731221-205731352	71	1	0	1	SNORA72_A549_1_205731221-205731352	457	0	0	0	SNORA72_Hct116_1_205731221-205731352	333	0	0	0	SNORA72_HepG2_1_205731221-205731352	178	0	0	0	SNORA72_K562_1_205731221-205731352	257	3	0	3	SNORA72_MCF7_1_205731221-205731352	426	7	0	7
SNORA72_liver_chr1_224179641-224179767	10	0	0	0	SNORA72_lung_chr1_224179641-224179767	30	2	0	2	SNORA72_muscle_chr1_224179641-224179767	20	0	0	0	SNORA72_breast_chr1_224179641-224179767	0	0	0	0	SNORA72_A549_1_224179641-224179767	11	0	0	0	SNORA72_Hct116_1_224179641-224179767	4	0	0	0	SNORA72_HepG2_1_224179641-224179767	1	0	0	0	SNORA72_K562_1_224179641-224179767	5	0	0	0	SNORA72_MCF7_1_224179641-224179767	4	0	0	0
SNORA72_liver_chr8_98042086-98042217	55025	15	14	1	SNORA72_lung_chr8_98042086-98042217	111169	35	32	3	SNORA72_muscle_chr8_98042086-98042217	0	0	0	0	SNORA72_breast_chr8_98042086-98042217	10106	8	7	1	SNORA72_A549_8_98042086-98042217	18244	5	3	2	SNORA72_Hct116_8_98042086-98042217	33615	11	10	1	SNORA72_HepG2_8_98042086-98042217	20798	2	2	0	SNORA72_K562_8_98042086-98042217	36492	10	10	0	SNORA72_MCF7_8_98042086-98042217	27245	9	8	1
SNORA73A_liver_chr1_28507366-28507571	699	10	7	3	SNORA73A_lung_chr1_28507366-28507571	3577	38	33	5	SNORA73A_muscle_chr1_28507366-28507571	2684	12	11	1	SNORA73A_breast_chr1_28507366-28507571	115	0	0	0	SNORA73_A549_18_21817624-21817828	1	1	0	1	SNORA73A_Hct116_1_28507366-28507571	847	12	10	2	SNORA73A_HepG2_1_28507366-28507571	567	5	4	1	SNORA73A_K562_1_28507366-28507571	2527	8	8	0	SNORA73A_MCF7_1_28507366-28507571	273	0	0	0
SNORA73B_liver_chr1_28508559-28508762	789	17	15	2	SNORA73B_lung_chr1_28508559-28508762	4028	81	60	21	SNORA73B_muscle_chr1_28508559-28508762	2906	17	16	1	SNORA73B_breast_chr1_28508559-28508762	130	2	1	1	SNORA73_A549_18_56079394-56079594	0	0	0	0	SNORA73B_Hct116_1_28508559-28508762	997	16	16	0	SNORA73B_HepG2_1_28508559-28508762	660	13	13	0	SNORA73B_K562_1_28508559-28508762	3040	20	20	0	SNORA73B_MCF7_1_28508559-28508762	322	3	3	0
SNORA73_liver_chr18_21817624-21817828	5	1	0	1	SNORA73_lung_chr18_21817624-21817828	10	7	0	7	SNORA73_muscle_chr18_21817624-21817828	0	0	0	0	SNORA73_breast_chr18_21817624-21817828	1	0	0	0	SNORA73_A549_6_88714242-88714430	19	0	0	0	SNORA73_Hct116_18_21817624-21817828	4	0	0	0	SNORA73_HepG2_18_21817624-21817828	5	3	0	3	SNORA73_K562_18_21817624-21817828	15	9	0	9	SNORA73_MCF7_18_21817624-21817828	3	1	0	1
SNORA73_liver_chr18_56079394-56079594	1	0	0	0	SNORA73_lung_chr18_56079394-56079594	2	0	0	0	SNORA73_muscle_chr18_56079394-56079594	0	0	0	0	SNORA73_breast_chr18_56079394-56079594	0	0	0	0	SNORA73A_A549_1_28507366-28507571	498	0	0	0	SNORA73_Hct116_18_56079394-56079594	0	0	0	0	SNORA73_HepG2_18_56079394-56079594	0	0	0	0	SNORA73_K562_18_56079394-56079594	3	0	0	0	SNORA73_MCF7_18_56079394-56079594	0	0	0	0
SNORA73_liver_chr6_88714242-88714430	25	0	0	0	SNORA73_lung_chr6_88714242-88714430	31	0	0	0	SNORA73_muscle_chr6_88714242-88714430	0	0	0	0	SNORA73_breast_chr6_88714242-88714430	2	0	0	0	SNORA73B_A549_1_28508559-28508762	601	0	0	0	SNORA73_Hct116_6_88714242-88714430	19	0	0	0	SNORA73_HepG2_6_88714242-88714430	13	0	0	0	SNORA73_K562_6_88714242-88714430	12	0	0	0	SNORA73_MCF7_6_88714242-88714430	6	0	0	0
SNORA74A_liver_chr5_139278781-139278978	14	1	1	0	SNORA74A_lung_chr5_139278781-139278978	71	1	1	0	SNORA74A_muscle_chr5_139278781-139278978	381	1	0	1	SNORA74A_breast_chr5_139278781-139278978	5	0	0	0	SNORA74_A549_17_14177131-14177310	23	0	0	0	SNORA74A_Hct116_5_139278781-139278978	89	0	0	0	SNORA74A_HepG2_5_139278781-139278978	38	0	0	0	SNORA74A_K562_5_139278781-139278978	78	1	1	0	SNORA74A_MCF7_5_139278781-139278978	4	0	0	0
SNORA74B_liver_chr5_173020728-173020928	9327	2	1	1	SNORA74B_lung_chr5_173020728-173020928	26204	8	5	3	SNORA74B_muscle_chr5_173020728-173020928	12397	1	0	1	SNORA74B_breast_chr5_173020728-173020928	754	0	0	0	SNORA74A_A549_5_139278781-139278978	70	0	0	0	SNORA74B_Hct116_5_173020728-173020928	1249	1	1	0	SNORA74B_HepG2_5_173020728-173020928	1901	1	0	1	SNORA74B_K562_5_173020728-173020928	1009	0	0	0	SNORA74B_MCF7_5_173020728-173020928	1794	3	3	0
SNORA74C-1_liver_chr10_45984610-45984810	1931	0	0	0	SNORA74C-1_lung_chr10_45984610-45984810	2657	0	0	0	SNORA74C-1_muscle_chr10_45984610-45984810	0	0	0	0	SNORA74_breast_chr17_14177131-14177310	0	0	0	0	SNORA74B_A549_5_173020728-173020928	1868	1	1	0	SNORA74C-1_Hct116_10_45984610-45984810	1091	0	0	0	SNORA74C-1_HepG2_10_45984610-45984810	689	0	0	0	SNORA74C-1_K562_10_45984610-45984810	811	0	0	0	SNORA74C-1_MCF7_10_45984610-45984810	364	0	0	0
SNORA74C-2_liver_chr10_49954214-49954414	118	0	0	0	SNORA74C-2_lung_chr10_49954214-49954414	203	1	0	1	SNORA74C-2_muscle_chr10_49954214-49954414	0	0	0	0	SNORA74C-1_breast_chr10_45984610-45984810	73	0	0	0	SNORA74C-1_A549_10_45984610-45984810	1329	0	0	0	SNORA74C-2_Hct116_10_49954214-49954414	28	0	0	0	SNORA74C-2_HepG2_10_49954214-49954414	45	0	0	0	SNORA74C-2_K562_10_49954214-49954414	60	0	0	0	SNORA74C-2_MCF7_10_49954214-49954414	7	0	0	0
SNORA74D_liver_chr5_139276180-139276320	13	0	0	0	SNORA74D_lung_chr5_139276180-139276320	70	0	0	0	SNORA74D_muscle_chr5_139276180-139276320	373	0	0	0	SNORA74C-2_breast_chr10_49954214-49954414	4	0	0	0	SNORA74C-2_A549_10_49954214-49954414	40	1	1	0	SNORA74D_Hct116_5_139276180-139276320	84	1	0	1	SNORA74D_HepG2_5_139276180-139276320	32	0	0	0	SNORA74D_K562_5_139276180-139276320	66	1	1	0	SNORA74D_MCF7_5_139276180-139276320	3	0	0	0
SNORA74_liver_chr17_14177131-14177310	37	0	0	0	SNORA74_lung_chr17_14177131-14177310	48	0	0	0	SNORA74_muscle_chr17_14177131-14177310	0	0	0	0	SNORA74D_breast_chr5_139276180-139276320	5	0	0	0	SNORA74D_A549_5_139276180-139276320	68	1	0	1	SNORA74_Hct116_17_14177131-14177310	27	0	0	0	SNORA74_HepG2_17_14177131-14177310	17	0	0	0	SNORA74_K562_17_14177131-14177310	17	0	0	0	SNORA74_MCF7_17_14177131-14177310	4	0	0	0
SNORA75_liver_chr2_231455800-231455936	1579	9	0	9	SNORA75_lung_chr2_231455800-231455936	2990	12	0	12	SNORA75_muscle_chr2_231455800-231455936	3336	1	0	1	SNORA75_breast_chr2_231455800-231455936	136	0	0	0	SNORA75_A549_2_231455800-231455936	664	0	0	0	SNORA75_Hct116_2_231455800-231455936	1116	3	0	3	SNORA75_HepG2_2_231455800-231455936	601	0	0	0	SNORA75_K562_2_231455800-231455936	363	0	0	0	SNORA75_MCF7_2_231455800-231455936	346	2	0	2
SNORA75_liver_chr4_79843102-79843228	0	0	0	0	SNORA75_lung_chr4_79843102-79843228	1	0	0	0	SNORA75_muscle_chr4_79843102-79843228	3	1	1	0	SNORA75_breast_chr4_79843102-79843228	0	0	0	0	SNORA75_A549_4_79843102-79843228	0	0	0	0	SNORA75_Hct116_4_79843102-79843228	0	0	0	0	SNORA75_HepG2_4_79843102-79843228	0	0	0	0	SNORA75_K562_4_79843102-79843228	0	0	0	0	SNORA75_MCF7_4_79843102-79843228	0	0	0	0
SNORA76_liver_chr16_75409332-75409466	423	4	4	0	SNORA76_lung_chr16_75409332-75409466	1637	1	1	0	SNORA76_muscle_chr16_75409332-75409466	0	0	0	0	SNORA76_breast_chr16_75409332-75409466	101	0	0	0	SNORA76_A549_16_75409332-75409466	256	0	0	0	SNORA76_Hct116_16_75409332-75409466	414	0	0	0	SNORA76_HepG2_16_75409332-75409466	398	0	0	0	SNORA76_K562_16_75409332-75409466	217	1	1	0	SNORA76_MCF7_16_75409332-75409466	361	1	1	0
SNORA77B_liver_chr22_20126402-20126526	2818	33	32	1	SNORA77B_lung_chr22_20126402-20126526	4173	76	73	3	SNORA77B_muscle_chr22_20126402-20126526	0	0	0	0	SNORA77B_breast_chr22_20126402-20126526	142	6	6	0	SNORA77_A549_1_203729581-203729705	1	0	0	0	SNORA77B_Hct116_22_20126402-20126526	3520	9	9	0	SNORA77B_HepG2_22_20126402-20126526	1238	2	2	0	SNORA77B_K562_22_20126402-20126526	4827	23	21	2	SNORA77B_MCF7_22_20126402-20126526	1096	5	4	1
SNORA77_liver_chr1_203729581-203729705	38	2	0	2	SNORA77_lung_chr1_203729581-203729705	100	26	0	26	SNORA77_muscle_chr1_203729581-203729705	50	3	0	3	SNORA77_breast_chr1_203729581-203729705	3	0	0	0	SNORA77_A549_1_8511795-8511919	3	0	0	0	SNORA77_Hct116_1_203729581-203729705	5	0	0	0	SNORA77_HepG2_1_203729581-203729705	5	0	0	0	SNORA77_K562_1_203729581-203729705	4	0	0	0	SNORA77_MCF7_1_203729581-203729705	3	0	0	0
SNORA77_liver_chr1_8511795-8511919	13	0	0	0	SNORA77_lung_chr1_8511795-8511919	22	3	3	0	SNORA77_muscle_chr1_8511795-8511919	29	0	0	0	SNORA77_breast_chr1_8511795-8511919	2	0	0	0	SNORA77B_A549_22_20126402-20126526	1611	4	3	1	SNORA77_Hct116_1_8511795-8511919	1	0	0	0	SNORA77_HepG2_1_8511795-8511919	8	0	0	0	SNORA77_K562_1_8511795-8511919	9	1	1	0	SNORA77_MCF7_1_8511795-8511919	0	0	0	0
SNORA78_liver_chr16_1965184-1965310	624	26	26	0	SNORA78_lung_chr16_1965184-1965310	956	60	60	0	SNORA78_muscle_chr16_1965184-1965310	0	0	0	0	SNORA78_breast_chr16_1965184-1965310	44	6	6	0	SNORA78_A549_16_1965184-1965310	494	0	0	0	SNORA78_Hct116_16_1965184-1965310	1531	19	17	2	SNORA78_HepG2_16_1965184-1965310	75	1	1	0	SNORA78_K562_16_1965184-1965310	260	11	11	0	SNORA78_MCF7_16_1965184-1965310	409	4	4	0
SNORA79B_liver_chr14_20323179-20323326	417	5	5	0	SNORA79B_lung_chr14_20323179-20323326	1042	4	4	0	SNORA79B_muscle_chr14_20323179-20323326	0	0	0	0	SNORA79B_breast_chr14_20323179-20323326	50	0	0	0	SNORA79_A549_14_81202695-81202834	264	0	0	0	SNORA79B_Hct116_14_20323179-20323326	261	1	1	0	SNORA79B_HepG2_14_20323179-20323326	161	0	0	0	SNORA79B_K562_14_20323179-20323326	426	0	0	0	SNORA79B_MCF7_14_20323179-20323326	96	0	0	0
SNORA79_liver_chr14_81202695-81202834	918	0	0	0	SNORA79_lung_chr14_81202695-81202834	1118	0	0	0	SNORA79_muscle_chr14_81202695-81202834	0	0	0	0	SNORA79_breast_chr14_81202695-81202834	31	0	0	0	SNORA79B_A549_14_20323179-20323326	92	0	0	0	SNORA79_Hct116_14_81202695-81202834	295	0	0	0	SNORA79_HepG2_14_81202695-81202834	177	0	0	0	SNORA79_K562_14_81202695-81202834	326	0	0	0	SNORA79_MCF7_14_81202695-81202834	91	0	0	0
SNORA7A_liver_chr11_74252414-74252552	112	16	16	0	SNORA7A_lung_chr11_74252414-74252552	275	53	53	0	SNORA7A_muscle_chr11_74252414-74252552	0	0	0	0	SNORA7A_breast_chr11_74252414-74252552	17	4	4	0	SNORA7A_A549_11_74252414-74252552	135	1	1	0	SNORA7A_Hct116_11_74252414-74252552	172	2	2	0	SNORA7A_HepG2_11_74252414-74252552	52	1	1	0	SNORA7A_K562_11_74252414-74252552	132	4	4	0	SNORA7A_MCF7_11_74252414-74252552	25	0	0	0
SNORA7A_liver_chr3_12840312-12840450	42386	69	0	69	SNORA7A_lung_chr3_12840312-12840450	104559	183	0	183	SNORA7A_muscle_chr3_12840312-12840450	136826	191	0	191	SNORA7A_breast_chr3_12840312-12840450	9271	16	0	16	SNORA7A_A549_3_12840312-12840450	12529	5	0	5	SNORA7A_Hct116_3_12840312-12840450	21270	29	0	29	SNORA7A_HepG2_3_12840312-12840450	14494	9	0	9	SNORA7A_K562_3_12840312-12840450	46274	25	0	25	SNORA7A_MCF7_3_12840312-12840450	15454	11	0	11
SNORA7B_liver_chr11_3922567-3922703	60	2	0	2	SNORA7B_lung_chr11_3922567-3922703	40	3	0	3	SNORA7B_muscle_chr11_3922567-3922703	0	0	0	0	SNORA7B_breast_chr11_3922567-3922703	1	0	0	0	SNORA7B_A549_11_3922567-3922703	26	0	0	0	SNORA7B_Hct116_11_3922567-3922703	3	0	0	0	SNORA7B_HepG2_11_3922567-3922703	20	0	0	0	SNORA7B_K562_11_3922567-3922703	18	0	0	0	SNORA7B_MCF7_11_3922567-3922703	1	0	0	0
SNORA7B_liver_chr3_129397210-129397348	140	8	5	3	SNORA7B_lung_chr3_129397210-129397348	394	22	18	4	SNORA7B_muscle_chr3_129397210-129397348	204	5	4	1	SNORA7B_breast_chr3_129397210-129397348	34	2	2	0	SNORA7B_A549_3_129397210-129397348	30	0	0	0	SNORA7B_Hct116_3_129397210-129397348	17	1	1	0	SNORA7B_HepG2_3_129397210-129397348	44	1	1	0	SNORA7B_K562_3_129397210-129397348	84	3	2	1	SNORA7B_MCF7_3_129397210-129397348	25	0	0	0
SNORA7B_liver_chrX_15716208-15716346	0	0	0	0	SNORA7B_lung_chrX_15716208-15716346	34	0	0	0	SNORA7B_muscle_chrX_15716208-15716346	0	0	0	0	SNORA7B_breast_chrX_15716208-15716346	5	0	0	0	SNORA7B_A549_X_15716208-15716346	13	0	0	0	SNORA7B_Hct116_X_15716208-15716346	0	0	0	0	SNORA7B_HepG2_X_15716208-15716346	2	0	0	0	SNORA7B_K562_X_15716208-15716346	6	0	0	0	SNORA7B_MCF7_X_15716208-15716346	5	0	0	0
SNORA80A_liver_chr21_32377187-32377322	4	0	0	0	SNORA80A_lung_chr21_32377187-32377322	10	1	0	1	SNORA80A_muscle_chr21_32377187-32377322	0	0	0	0	SNORA80A_breast_chr21_32377187-32377322	0	0	0	0	SNORA80A_A549_21_32377187-32377322	10	1	0	1	SNORA80A_Hct116_21_32377187-32377322	6	1	0	1	SNORA80A_HepG2_21_32377187-32377322	6	0	0	0	SNORA80A_K562_21_32377187-32377322	6	2	1	1	SNORA80A_MCF7_21_32377187-32377322	4	1	1	0
SNORA80B_liver_chr2_10446714-10446849	41	4	3	1	SNORA80B_lung_chr2_10446714-10446849	33	0	0	0	SNORA80B_muscle_chr2_10446714-10446849	113	3	2	1	SNORA80B_breast_chr2_10446714-10446849	1	0	0	0	SNORA80B_A549_2_10446714-10446849	14	0	0	0	SNORA80B_Hct116_2_10446714-10446849	20	0	0	0	SNORA80B_HepG2_2_10446714-10446849	13	0	0	0	SNORA80B_K562_2_10446714-10446849	10	0	0	0	SNORA80B_MCF7_2_10446714-10446849	2	0	0	0
SNORA80D_liver_chr7_6016877-6017011	1555	5	5	0	SNORA80D_lung_chr7_6016877-6017011	1651	4	4	0	SNORA80D_muscle_chr7_6016877-6017011	0	0	0	0	SNORA80D_breast_chr7_6016877-6017011	35	0	0	0	SNORA80D_A549_7_6016877-6017011	662	2	2	0	SNORA80D_Hct116_7_6016877-6017011	842	1	1	0	SNORA80D_HepG2_7_6016877-6017011	576	0	0	0	SNORA80D_K562_7_6016877-6017011	330	1	1	0	SNORA80D_MCF7_7_6016877-6017011	304	0	0	0
SNORA80E_liver_chr1_155919909-155920045	65	8	3	5	SNORA80E_lung_chr1_155919909-155920045	129	3	2	1	SNORA80E_muscle_chr1_155919909-155920045	233	4	0	4	SNORA80E_breast_chr1_155919909-155920045	11	0	0	0	SNORA80E_A549_1_155919909-155920045	27	0	0	0	SNORA80E_Hct116_1_155919909-155920045	34	2	0	2	SNORA80E_HepG2_1_155919909-155920045	27	2	1	1	SNORA80E_K562_1_155919909-155920045	51	2	0	2	SNORA80E_MCF7_1_155919909-155920045	24	0	0	0
SNORA81_liver_chr3_186786675-186786852	2032	7	6	1	SNORA81_lung_chr3_186786675-186786852	5335	13	12	1	SNORA81_muscle_chr3_186786675-186786852	20944	10	9	1	SNORA81_breast_chr3_186786675-186786852	287	0	0	0	SNORA81_A549_3_186786675-186786852	218	2	2	0	SNORA81_Hct116_3_186786675-186786852	697	6	6	0	SNORA81_HepG2_3_186786675-186786852	1022	2	2	0	SNORA81_K562_3_186786675-186786852	966	3	2	1	SNORA81_MCF7_3_186786675-186786852	200	0	0	0
SNORA84_liver_chr9_92292461-92292593	89	7	5	2	SNORA84_lung_chr9_92292461-92292593	215	10	8	2	SNORA84_muscle_chr9_92292461-92292593	0	0	0	0	SNORA84_breast_chr9_92292461-92292593	1	0	0	0	SNORA84_A549_9_92292461-92292593	236	1	0	1	SNORA84_Hct116_9_92292461-92292593	208	8	3	5	SNORA84_HepG2_9_92292461-92292593	129	2	0	2	SNORA84_K562_9_92292461-92292593	319	22	17	5	SNORA84_MCF7_9_92292461-92292593	19	2	0	2
SNORA86_liver_chr10_32901334-32901472	894	500	496	4	SNORA86_lung_chr10_32901334-32901472	2937	500	496	4	SNORA86_muscle_chr10_32901334-32901472	0	0	0	0	SNORA86_breast_chr10_32901334-32901472	128	108	104	4	SNORA86_A549_10_32901334-32901472	1971	0	0	0	SNORA86_Hct116_10_32901334-32901472	220	156	153	3	SNORA86_HepG2_10_32901334-32901472	578	373	358	15	SNORA86_K562_10_32901334-32901472	216	150	147	3	SNORA86_MCF7_10_32901334-32901472	148	93	87	6
SNORA87_liver_chr10_113045355-113045576	99	0	0	0	SNORA87_lung_chr10_113045355-113045576	166	1	0	1	SNORA87_muscle_chr10_113045355-113045576	0	0	0	0	SNORA87_breast_chr10_113045355-113045576	13	0	0	0	SNORA87_A549_10_113045355-113045576	62	0	0	0	SNORA87_Hct116_10_113045355-113045576	121	0	0	0	SNORA87_HepG2_10_113045355-113045576	60	0	0	0	SNORA87_K562_10_113045355-113045576	5	0	0	0	SNORA87_MCF7_10_113045355-113045576	3	0	0	0
SNORA88_liver_chr11_32143742-32143912	2	0	0	0	SNORA88_lung_chr11_32143742-32143912	3	0	0	0	SNORA88_muscle_chr11_32143742-32143912	0	0	0	0	SNORA88_breast_chr11_32143742-32143912	2	0	0	0	SNORA88_A549_11_32143742-32143912	0	0	0	0	SNORA88_Hct116_11_32143742-32143912	0	0	0	0	SNORA88_HepG2_11_32143742-32143912	2	0	0	0	SNORA88_K562_11_32143742-32143912	1	0	0	0	SNORA88_MCF7_11_32143742-32143912	0	0	0	0
SNORA89_liver_chr14_33708937-33709113	0	0	0	0	SNORA89_lung_chr14_33708937-33709113	2	0	0	0	SNORA89_muscle_chr14_33708937-33709113	0	0	0	0	SNORA89_breast_chr14_33708937-33709113	0	0	0	0	SNORA89_A549_14_33708937-33709113	0	0	0	0	SNORA89_Hct116_14_33708937-33709113	0	0	0	0	SNORA89_HepG2_14_33708937-33709113	0	0	0	0	SNORA89_K562_14_33708937-33709113	0	0	0	0	SNORA89_MCF7_14_33708937-33709113	0	0	0	0
SNORA8_liver_chr11_93732361-93732499	353	30	0	30	SNORA8_lung_chr11_93732361-93732499	1043	96	0	96	SNORA8_muscle_chr11_93732361-93732499	0	0	0	0	SNORA8_breast_chr11_93732361-93732499	61	16	0	16	SNORA8_A549_11_93732361-93732499	331	30	0	30	SNORA8_Hct116_11_93732361-93732499	417	23	0	23	SNORA8_HepG2_11_93732361-93732499	358	18	0	18	SNORA8_K562_11_93732361-93732499	352	22	0	22	SNORA8_MCF7_11_93732361-93732499	110	8	0	8
SNORA8_liver_chr17_67271469-67271607	2	0	0	0	SNORA8_lung_chr17_67271469-67271607	6	1	1	0	SNORA8_muscle_chr17_67271469-67271607	0	0	0	0	SNORA8_breast_chr17_67271469-67271607	0	0	0	0	SNORA8_A549_17_67271469-67271607	0	0	0	0	SNORA8_Hct116_17_67271469-67271607	0	0	0	0	SNORA8_HepG2_17_67271469-67271607	2	0	0	0	SNORA8_K562_17_67271469-67271607	4	0	0	0	SNORA8_MCF7_17_67271469-67271607	1	0	0	0
SNORA91_liver_chr21_41948105-41948282	1	0	0	0	SNORA91_lung_chr21_41948105-41948282	6	3	3	0	SNORA91_muscle_chr21_41948105-41948282	0	0	0	0	SNORA91_breast_chr21_41948105-41948282	1	0	0	0	SNORA91_A549_21_41948105-41948282	19	0	0	0	SNORA91_Hct116_21_41948105-41948282	1	0	0	0	SNORA91_HepG2_21_41948105-41948282	18	0	0	0	SNORA91_K562_21_41948105-41948282	22	1	1	0	SNORA91_MCF7_21_41948105-41948282	0	0	0	0
SNORA92_liver_chr22_38224479-38224720	30	8	7	1	SNORA92_lung_chr22_38224479-38224720	140	15	14	1	SNORA92_muscle_chr22_38224479-38224720	0	0	0	0	SNORA92_breast_chr22_38224479-38224720	8	3	2	1	SNORA92_A549_22_38224479-38224720	2	0	0	0	SNORA92_Hct116_22_38224479-38224720	7	0	0	0	SNORA92_HepG2_22_38224479-38224720	6	1	1	0	SNORA92_K562_22_38224479-38224720	5	1	1	0	SNORA92_MCF7_22_38224479-38224720	6	0	0	0
SNORA93_liver_chr3_13618381-13618548	2	0	0	0	SNORA93_lung_chr3_13618381-13618548	85	0	0	0	SNORA93_muscle_chr3_13618381-13618548	110	0	0	0	SNORA93_breast_chr3_13618381-13618548	10	0	0	0	SNORA93_A549_3_13618381-13618548	1	0	0	0	SNORA93_Hct116_3_13618381-13618548	1	0	0	0	SNORA93_HepG2_3_13618381-13618548	0	0	0	0	SNORA93_K562_3_13618381-13618548	0	0	0	0	SNORA93_MCF7_3_13618381-13618548	0	0	0	0
SNORA94_liver_chr3_48604920-48605150	4899	1	1	0	SNORA94_lung_chr3_48604920-48605150	3921	2	2	0	SNORA94_muscle_chr3_48604920-48605150	11595	0	0	0	SNORA94_breast_chr3_48604920-48605150	99	0	0	0	SNORA94_A549_3_48604920-48605150	649	0	0	0	SNORA94_Hct116_3_48604920-48605150	1779	0	0	0	SNORA94_HepG2_3_48604920-48605150	904	0	0	0	SNORA94_K562_3_48604920-48605150	899	1	1	0	SNORA94_MCF7_3_48604920-48605150	421	0	0	0
SNORA98_liver_chr6_144405655-144405767	6	0	0	0	SNORA98_lung_chr6_144405655-144405767	79	0	0	0	SNORA98_muscle_chr6_144405655-144405767	0	0	0	0	SNORA98_breast_chr6_144405655-144405767	0	0	0	0	SNORA98_A549_6_144405655-144405767	1	0	0	0	SNORA98_Hct116_6_144405655-144405767	1	0	0	0	SNORA98_HepG2_6_144405655-144405767	28	1	1	0	SNORA98_K562_6_144405655-144405767	4	0	0	0	SNORA98_MCF7_6_144405655-144405767	4	0	0	0
SNORA99_liver_chr8_11705362-11705558	15	0	0	0	SNORA99_lung_chr8_11705362-11705558	1	0	0	0	SNORA99_muscle_chr8_11705362-11705558	0	0	0	0	SNORA99_breast_chr8_11705362-11705558	0	0	0	0	SNORA99_A549_8_11705362-11705558	4	0	0	0	SNORA99_Hct116_8_11705362-11705558	0	0	0	0	SNORA99_HepG2_8_11705362-11705558	7	0	0	0	SNORA99_K562_8_11705362-11705558	0	0	0	0	SNORA99_MCF7_8_11705362-11705558	0	0	0	0
SNORA9B_liver_chr12_123616708-123616840	201	1	1	0	SNORA9B_lung_chr12_123616708-123616840	409	3	3	0	SNORA9B_muscle_chr12_123616708-123616840	0	0	0	0	SNORA9B_breast_chr12_123616708-123616840	25	0	0	0	SNORA9_A549_7_44985378-44985510	181	0	0	0	SNORA9B_Hct116_12_123616708-123616840	161	1	1	0	SNORA9B_HepG2_12_123616708-123616840	46	0	0	0	SNORA9B_K562_12_123616708-123616840	141	0	0	0	SNORA9B_MCF7_12_123616708-123616840	74	1	1	0
SNORA9_liver_chr7_44985378-44985510	199	7	7	0	SNORA9_lung_chr7_44985378-44985510	1951	30	29	1	SNORA9_muscle_chr7_44985378-44985510	0	0	0	0	SNORA9_breast_chr7_44985378-44985510	91	3	3	0	SNORA9B_A549_12_123616708-123616840	112	2	2	0	SNORA9_Hct116_7_44985378-44985510	525	8	6	2	SNORA9_HepG2_7_44985378-44985510	0	0	0	0	SNORA9_K562_7_44985378-44985510	404	9	9	0	SNORA9_MCF7_7_44985378-44985510	222	3	2	1
SNORD100_liver_chr6_132816802-132816877	88099	20	20	0	SNORD100_lung_chr6_132816802-132816877	233653	72	68	4	SNORD100_muscle_chr6_132816802-132816877	0	0	0	0	SNORD100_breast_chr6_132816802-132816877	13475	11	11	0	SNORD100_A549_6_132816802-132816877	18852	2	2	0	SNORD100_Hct116_6_132816802-132816877	49817	7	7	0	SNORD100_HepG2_6_132816802-132816877	61097	5	5	0	SNORD100_K562_6_132816802-132816877	93339	7	6	1	SNORD100_MCF7_6_132816802-132816877	14710	3	2	1
SNORD101_liver_chr6_132815307-132815379	87724	6	6	0	SNORD101_lung_chr6_132815307-132815379	232601	24	24	0	SNORD101_muscle_chr6_132815307-132815379	0	0	0	0	SNORD101_breast_chr6_132815307-132815379	13355	1	1	0	SNORD101_A549_6_132815307-132815379	18560	1	1	0	SNORD101_Hct116_6_132815307-132815379	49934	7	7	0	SNORD101_HepG2_6_132815307-132815379	60622	2	2	0	SNORD101_K562_6_132815307-132815379	93036	4	4	0	SNORD101_MCF7_6_132815307-132815379	14607	1	1	0
SNORD102_liver_chr13_27255064-27255135	6401	19	19	0	SNORD102_lung_chr13_27255064-27255135	16102	82	80	2	SNORD102_muscle_chr13_27255064-27255135	0	0	0	0	SNORD102_breast_chr13_27255064-27255135	1396	13	13	0	SNORD102_A549_13_27255064-27255135	1097	0	0	0	SNORD102_Hct116_13_27255064-27255135	3077	8	7	1	SNORD102_HepG2_13_27255064-27255135	1451	2	1	1	SNORD102_K562_13_27255064-27255135	3114	5	5	0	SNORD102_MCF7_13_27255064-27255135	613	3	3	0
SNORD103A_liver_chr1_30935689-30935776	94	9	4	5	SNORD103A_lung_chr1_30935689-30935776	286	8	6	2	SNORD103A_muscle_chr1_30935689-30935776	465	33	23	10	SNORD103A_breast_chr1_30935689-30935776	36	2	2	0	SNORD103A_A549_1_30935689-30935776	26	2	0	2	SNORD103A_Hct116_1_30935689-30935776	34	3	2	1	SNORD103A_HepG2_1_30935689-30935776	50	7	1	6	SNORD103A_K562_1_30935689-30935776	73	2	1	1	SNORD103A_MCF7_1_30935689-30935776	18	1	0	1
SNORD103B_liver_chr1_30949118-30949205	57	4	2	2	SNORD103B_lung_chr1_30949118-30949205	161	11	10	1	SNORD103B_muscle_chr1_30949118-30949205	322	21	5	16	SNORD103B_breast_chr1_30949118-30949205	17	1	0	1	SNORD103B_A549_1_30949118-30949205	19	0	0	0	SNORD103B_Hct116_1_30949118-30949205	28	2	0	2	SNORD103B_HepG2_1_30949118-30949205	39	1	0	1	SNORD103B_K562_1_30949118-30949205	59	7	5	2	SNORD103B_MCF7_1_30949118-30949205	10	2	0	2
SNORD103C_liver_chr1_30968163-30968237	42	0	0	0	SNORD103C_lung_chr1_30968163-30968237	93	0	0	0	SNORD103C_muscle_chr1_30968163-30968237	193	1	1	0	SNORD103C_breast_chr1_30968163-30968237	9	0	0	0	SNORD103C_A549_1_30968163-30968237	43	0	0	0	SNORD103C_Hct116_1_30968163-30968237	25	0	0	0	SNORD103C_HepG2_1_30968163-30968237	62	0	0	0	SNORD103C_K562_1_30968163-30968237	57	0	0	0	SNORD103C_MCF7_1_30968163-30968237	8	1	0	1
SNORD104_liver_chr17_64146083-64146152	659	253	247	6	SNORD104_lung_chr17_64146083-64146152	1059	470	456	14	SNORD104_muscle_chr17_64146083-64146152	0	0	0	0	SNORD104_breast_chr17_64146083-64146152	86	39	39	0	SNORD104_A549_17_64146083-64146152	552	53	50	3	SNORD104_Hct116_17_64146083-64146152	789	218	206	12	SNORD104_HepG2_17_64146083-64146152	295	74	72	2	SNORD104_K562_17_64146083-64146152	338	106	101	5	SNORD104_MCF7_17_64146083-64146152	335	69	67	2
SNORD105B_liver_chr19_10109757-10109835	290	0	0	0	SNORD105B_lung_chr19_10109757-10109835	484	0	0	0	SNORD105B_muscle_chr19_10109757-10109835	0	0	0	0	SNORD105B_breast_chr19_10109757-10109835	32	0	0	0	SNORD105_A549_19_10107651-10107735	80	0	0	0	SNORD105B_Hct116_19_10109757-10109835	155	0	0	0	SNORD105B_HepG2_19_10109757-10109835	66	0	0	0	SNORD105B_K562_19_10109757-10109835	104	0	0	0	SNORD105B_MCF7_19_10109757-10109835	50	0	0	0
SNORD105_liver_chr19_10107651-10107735	281	1	1	0	SNORD105_lung_chr19_10107651-10107735	477	2	2	0	SNORD105_muscle_chr19_10107651-10107735	0	0	0	0	SNORD105_breast_chr19_10107651-10107735	27	0	0	0	SNORD105B_A549_19_10109757-10109835	79	0	0	0	SNORD105_Hct116_19_10107651-10107735	146	0	0	0	SNORD105_HepG2_19_10107651-10107735	65	0	0	0	SNORD105_K562_19_10107651-10107735	104	1	1	0	SNORD105_MCF7_19_10107651-10107735	46	0	0	0
SNORD107_liver_chr15_24981994-24982068	57	32	0	32	SNORD107_lung_chr15_24981994-24982068	134	86	3	83	SNORD107_muscle_chr15_24981994-24982068	0	0	0	0	SNORD107_breast_chr15_24981994-24982068	6	5	0	5	SNORD107_A549_15_24981994-24982068	60	28	0	28	SNORD107_Hct116_15_24981994-24982068	2	0	0	0	SNORD107_HepG2_15_24981994-24982068	277	181	0	181	SNORD107_K562_15_24981994-24982068	3	1	0	1	SNORD107_MCF7_15_24981994-24982068	0	0	0	0
SNORD108_liver_chr15_24986925-24986995	50	1	1	0	SNORD108_lung_chr15_24986925-24986995	115	7	7	0	SNORD108_muscle_chr15_24986925-24986995	0	0	0	0	SNORD108_breast_chr15_24986925-24986995	6	1	1	0	SNORD108_A549_15_24986925-24986995	49	1	1	0	SNORD108_Hct116_15_24986925-24986995	2	0	0	0	SNORD108_HepG2_15_24986925-24986995	214	0	0	0	SNORD108_K562_15_24986925-24986995	2	0	0	0	SNORD108_MCF7_15_24986925-24986995	0	0	0	0
SNORD109A_liver_chr15_25041974-25042040	0	0	0	0	SNORD109A_lung_chr15_25041974-25042040	1	0	0	0	SNORD109A_muscle_chr15_25041974-25042040	0	0	0	0	SNORD109A_breast_chr15_25041974-25042040	0	0	0	0	SNORD109A_A549_15_25041974-25042040	7	3	0	3	SNORD109A_Hct116_15_25041974-25042040	1	0	0	0	SNORD109A_HepG2_15_25041974-25042040	3	2	0	2	SNORD109A_K562_15_25041974-25042040	0	0	0	0	SNORD109A_MCF7_15_25041974-25042040	0	0	0	0
SNORD109B_liver_chr15_25278343-25278409	22	0	0	0	SNORD109B_lung_chr15_25278343-25278409	0	0	0	0	SNORD109B_muscle_chr15_25278343-25278409	0	0	0	0	SNORD109B_breast_chr15_25278343-25278409	0	0	0	0	SNORD109B_A549_15_25278343-25278409	0	0	0	0	SNORD109B_Hct116_15_25278343-25278409	0	0	0	0	SNORD109B_HepG2_15_25278343-25278409	0	0	0	0	SNORD109B_K562_15_25278343-25278409	0	0	0	0	SNORD109B_MCF7_15_25278343-25278409	0	0	0	0
SNORD10_liver_chr17_7576811-7576952	7749	42	38	4	SNORD10_lung_chr17_7576811-7576952	17852	213	208	5	SNORD10_muscle_chr17_7576811-7576952	0	0	0	0	SNORD10_breast_chr17_7576811-7576952	383	11	10	1	SNORD10_A549_17_7576811-7576952	4055	6	5	1	SNORD10_Hct116_17_7576811-7576952	6714	7	6	1	SNORD10_HepG2_17_7576811-7576952	1761	2	2	0	SNORD10_K562_17_7576811-7576952	1849	6	6	0	SNORD10_MCF7_17_7576811-7576952	1438	1	1	0
SNORD110_liver_chr20_2654212-2654286	466	8	8	0	SNORD110_lung_chr20_2654212-2654286	1153	21	21	0	SNORD110_muscle_chr20_2654212-2654286	0	0	0	0	SNORD110_breast_chr20_2654212-2654286	38	0	0	0	SNORD110_A549_20_2654212-2654286	223	4	4	0	SNORD110_Hct116_20_2654212-2654286	614	1	0	1	SNORD110_HepG2_20_2654212-2654286	314	1	1	0	SNORD110_K562_20_2654212-2654286	226	1	1	0	SNORD110_MCF7_20_2654212-2654286	40	1	1	0
SNORD111B_liver_chr16_70529509-70529588	46	1	1	0	SNORD111B_lung_chr16_70529509-70529588	126	0	0	0	SNORD111B_muscle_chr16_70529509-70529588	0	0	0	0	SNORD111B_breast_chr16_70529509-70529588	7	0	0	0	SNORD111_A549_16_70538005-70538098	71	0	0	0	SNORD111B_Hct116_16_70529509-70529588	72	0	0	0	SNORD111B_HepG2_16_70529509-70529588	94	0	0	0	SNORD111B_K562_16_70529509-70529588	95	0	0	0	SNORD111B_MCF7_16_70529509-70529588	45	0	0	0
SNORD111_liver_chr16_70538005-70538098	41	0	0	0	SNORD111_lung_chr16_70538005-70538098	102	0	0	0	SNORD111_muscle_chr16_70538005-70538098	0	0	0	0	SNORD111_breast_chr16_70538005-70538098	5	0	0	0	SNORD111B_A549_16_70529509-70529588	101	0	0	0	SNORD111_Hct116_16_70538005-70538098	60	0	0	0	SNORD111_HepG2_16_70538005-70538098	66	0	0	0	SNORD111_K562_16_70538005-70538098	77	0	0	0	SNORD111_MCF7_16_70538005-70538098	36	0	0	0
SNORD112_liver_chr14_100897920-100897996	5	0	0	0	SNORD112_lung_chr14_100897920-100897996	5	3	0	3	SNORD112_muscle_chr14_100897920-100897996	0	0	0	0	SNORD112_breast_chr14_100897920-100897996	0	0	0	0	SNORD112_A549_14_100897920-100897996	1	0	0	0	SNORD112_Hct116_14_100897920-100897996	0	0	0	0	SNORD112_HepG2_14_100897920-100897996	1	0	0	0	SNORD112_K562_14_100897920-100897996	0	0	0	0	SNORD112_MCF7_14_100897920-100897996	0	0	0	0
SNORD113-10_liver_chr14_100979002-100979090	0	0	0	0	SNORD113-10_lung_chr14_100979002-100979090	1	0	0	0	SNORD113-10_muscle_chr14_100979002-100979090	0	0	0	0	SNORD113-10_breast_chr14_100979002-100979090	0	0	0	0	SNORD113-10_A549_14_100979002-100979090	4	0	0	0	SNORD113-10_Hct116_14_100979002-100979090	0	0	0	0	SNORD113-10_HepG2_14_100979002-100979090	1	0	0	0	SNORD113-10_K562_14_100979002-100979090	0	0	0	0	SNORD113-10_MCF7_14_100979002-100979090	0	0	0	0
SNORD113-1_liver_chr14_100924824-100924892	3	0	0	0	SNORD113-1_lung_chr14_100924824-100924892	3	0	0	0	SNORD113-1_muscle_chr14_100924824-100924892	0	0	0	0	SNORD113-1_breast_chr14_100924824-100924892	0	0	0	0	SNORD113-1_A549_14_100924824-100924892	0	0	0	0	SNORD113-1_Hct116_14_100924824-100924892	0	0	0	0	SNORD113-1_HepG2_14_100924824-100924892	0	0	0	0	SNORD113-1_K562_14_100924824-100924892	0	0	0	0	SNORD113-1_MCF7_14_100924824-100924892	0	0	0	0
SNORD113-2_liver_chr14_100927342-100927413	3	0	0	0	SNORD113-2_lung_chr14_100927342-100927413	3	0	0	0	SNORD113-2_muscle_chr14_100927342-100927413	0	0	0	0	SNORD113-2_breast_chr14_100927342-100927413	0	0	0	0	SNORD113-2_A549_14_100927342-100927413	0	0	0	0	SNORD113-2_Hct116_14_100927342-100927413	0	0	0	0	SNORD113-2_HepG2_14_100927342-100927413	0	0	0	0	SNORD113-2_K562_14_100927342-100927413	0	0	0	0	SNORD113-2_MCF7_14_100927342-100927413	0	0	0	0
SNORD113-3_liver_chr14_100929919-100929990	9	6	5	1	SNORD113-3_lung_chr14_100929919-100929990	4	3	1	2	SNORD113-3_muscle_chr14_100929919-100929990	0	0	0	0	SNORD113-3_breast_chr14_100929919-100929990	2	1	1	0	SNORD113-3_A549_14_100929919-100929990	3	1	0	1	SNORD113-3_Hct116_14_100929919-100929990	0	0	0	0	SNORD113-3_HepG2_14_100929919-100929990	0	0	0	0	SNORD113-3_K562_14_100929919-100929990	0	0	0	0	SNORD113-3_MCF7_14_100929919-100929990	0	0	0	0
SNORD113-4_liver_chr14_100936491-100936565	3	1	0	1	SNORD113-4_lung_chr14_100936491-100936565	0	0	0	0	SNORD113-4_muscle_chr14_100936491-100936565	0	0	0	0	SNORD113-4_breast_chr14_100936491-100936565	1	1	1	0	SNORD113-4_A549_14_100936491-100936565	1	0	0	0	SNORD113-4_Hct116_14_100936491-100936565	0	0	0	0	SNORD113-4_HepG2_14_100936491-100936565	0	0	0	0	SNORD113-4_K562_14_100936491-100936565	0	0	0	0	SNORD113-4_MCF7_14_100936491-100936565	0	0	0	0
SNORD113-5_liver_chr14_100938187-100938264	2	0	0	0	SNORD113-5_lung_chr14_100938187-100938264	0	0	0	0	SNORD113-5_muscle_chr14_100938187-100938264	0	0	0	0	SNORD113-5_breast_chr14_100938187-100938264	0	0	0	0	SNORD113-5_A549_14_100938187-100938264	1	0	0	0	SNORD113-5_Hct116_14_100938187-100938264	0	0	0	0	SNORD113-5_HepG2_14_100938187-100938264	0	0	0	0	SNORD113-5_K562_14_100938187-100938264	0	0	0	0	SNORD113-5_MCF7_14_100938187-100938264	0	0	0	0
SNORD113-6_liver_chr14_100939556-100939630	2	0	0	0	SNORD113-6_lung_chr14_100939556-100939630	0	0	0	0	SNORD113-6_muscle_chr14_100939556-100939630	0	0	0	0	SNORD113-6_breast_chr14_100939556-100939630	0	0	0	0	SNORD113-6_A549_14_100939556-100939630	1	0	0	0	SNORD113-6_Hct116_14_100939556-100939630	0	0	0	0	SNORD113-6_HepG2_14_100939556-100939630	0	0	0	0	SNORD113-6_K562_14_100939556-100939630	0	0	0	0	SNORD113-6_MCF7_14_100939556-100939630	0	0	0	0
SNORD113-7_liver_chr14_100941126-100941202	3	0	0	0	SNORD113-7_lung_chr14_100941126-100941202	0	0	0	0	SNORD113-7_muscle_chr14_100941126-100941202	0	0	0	0	SNORD113-7_breast_chr14_100941126-100941202	0	0	0	0	SNORD113-7_A549_14_100941126-100941202	1	0	0	0	SNORD113-7_Hct116_14_100941126-100941202	0	0	0	0	SNORD113-7_HepG2_14_100941126-100941202	0	0	0	0	SNORD113-7_K562_14_100941126-100941202	0	0	0	0	SNORD113-7_MCF7_14_100941126-100941202	0	0	0	0
SNORD113-8_liver_chr14_100943451-100943524	3	0	0	0	SNORD113-8_lung_chr14_100943451-100943524	0	0	0	0	SNORD113-8_muscle_chr14_100943451-100943524	0	0	0	0	SNORD113-8_breast_chr14_100943451-100943524	0	0	0	0	SNORD113-8_A549_14_100943451-100943524	1	0	0	0	SNORD113-8_Hct116_14_100943451-100943524	0	0	0	0	SNORD113-8_HepG2_14_100943451-100943524	0	0	0	0	SNORD113-8_K562_14_100943451-100943524	0	0	0	0	SNORD113-8_MCF7_14_100943451-100943524	0	0	0	0
SNORD113-9_liver_chr14_100945649-100945720	2	0	0	0	SNORD113-9_lung_chr14_100945649-100945720	0	0	0	0	SNORD113-9_muscle_chr14_100945649-100945720	0	0	0	0	SNORD113-9_breast_chr14_100945649-100945720	0	0	0	0	SNORD113-9_A549_14_100945649-100945720	1	0	0	0	SNORD113-9_Hct116_14_100945649-100945720	0	0	0	0	SNORD113-9_HepG2_14_100945649-100945720	0	0	0	0	SNORD113-9_K562_14_100945649-100945720	0	0	0	0	SNORD113-9_MCF7_14_100945649-100945720	0	0	0	0
SNORD114-10_liver_chr14_100967052-100967123	2	0	0	0	SNORD114-10_lung_chr14_100967052-100967123	1	0	0	0	SNORD114-10_muscle_chr14_100967052-100967123	0	0	0	0	SNORD114-10_breast_chr14_100967052-100967123	0	0	0	0	SNORD114-10_A549_14_100967052-100967123	2	0	0	0	SNORD114-10_Hct116_14_100967052-100967123	0	0	0	0	SNORD114-10_HepG2_14_100967052-100967123	0	0	0	0	SNORD114-10_K562_14_100967052-100967123	0	0	0	0	SNORD114-10_MCF7_14_100967052-100967123	0	0	0	0
SNORD114-11_liver_chr14_100968111-100968185	1	0	0	0	SNORD114-11_lung_chr14_100968111-100968185	1	0	0	0	SNORD114-11_muscle_chr14_100968111-100968185	0	0	0	0	SNORD114-11_breast_chr14_100968111-100968185	0	0	0	0	SNORD114-11_A549_14_100968111-100968185	2	0	0	0	SNORD114-11_Hct116_14_100968111-100968185	0	0	0	0	SNORD114-11_HepG2_14_100968111-100968185	1	0	0	0	SNORD114-11_K562_14_100968111-100968185	0	0	0	0	SNORD114-11_MCF7_14_100968111-100968185	0	0	0	0
SNORD114-12_liver_chr14_100968948-100969022	1	0	0	0	SNORD114-12_lung_chr14_100968948-100969022	1	0	0	0	SNORD114-12_muscle_chr14_100968948-100969022	0	0	0	0	SNORD114-12_breast_chr14_100968948-100969022	0	0	0	0	SNORD114-12_A549_14_100968948-100969022	2	0	0	0	SNORD114-12_Hct116_14_100968948-100969022	0	0	0	0	SNORD114-12_HepG2_14_100968948-100969022	1	0	0	0	SNORD114-12_K562_14_100968948-100969022	0	0	0	0	SNORD114-12_MCF7_14_100968948-100969022	0	0	0	0
SNORD114-13_liver_chr14_100969879-100969952	1	0	0	0	SNORD114-13_lung_chr14_100969879-100969952	1	0	0	0	SNORD114-13_muscle_chr14_100969879-100969952	0	0	0	0	SNORD114-13_breast_chr14_100969879-100969952	0	0	0	0	SNORD114-13_A549_14_100969879-100969952	2	0	0	0	SNORD114-13_Hct116_14_100969879-100969952	0	0	0	0	SNORD114-13_HepG2_14_100969879-100969952	1	0	0	0	SNORD114-13_K562_14_100969879-100969952	0	0	0	0	SNORD114-13_MCF7_14_100969879-100969952	0	0	0	0
SNORD114-14_liver_chr14_100972103-100972177	1	0	0	0	SNORD114-14_lung_chr14_100972103-100972177	1	0	0	0	SNORD114-14_muscle_chr14_100972103-100972177	0	0	0	0	SNORD114-14_breast_chr14_100972103-100972177	0	0	0	0	SNORD114-14_A549_14_100972103-100972177	2	0	0	0	SNORD114-14_Hct116_14_100972103-100972177	0	0	0	0	SNORD114-14_HepG2_14_100972103-100972177	1	0	0	0	SNORD114-14_K562_14_100972103-100972177	0	0	0	0	SNORD114-14_MCF7_14_100972103-100972177	0	0	0	0
SNORD114-15L1_liver_chr14_100956240-100956312	3	0	0	0	SNORD114-15L1_lung_chr14_100956240-100956312	2	1	1	0	SNORD114-15L1_muscle_chr14_100956240-100956312	0	0	0	0	SNORD114-15_breast_chr14_100972670-100972741	0	0	0	0	SNORD114-15_A549_14_100972670-100972741	2	0	0	0	SNORD114-15_Hct116_14_100972670-100972741	0	0	0	0	SNORD114-15_HepG2_14_100972670-100972741	1	0	0	0	SNORD114-15_K562_14_100972670-100972741	0	0	0	0	SNORD114-15L1_MCF7_14_100956240-100956312	0	0	0	0
SNORD114-15_liver_chr14_100972670-100972741	1	0	0	0	SNORD114-15_lung_chr14_100972670-100972741	1	0	0	0	SNORD114-15_muscle_chr14_100972670-100972741	0	0	0	0	SNORD114-15L1_breast_chr14_100956240-100956312	0	0	0	0	SNORD114-15L1_A549_14_100956240-100956312	2	0	0	0	SNORD114-15L1_Hct116_14_100956240-100956312	0	0	0	0	SNORD114-15L1_HepG2_14_100956240-100956312	0	0	0	0	SNORD114-15L1_K562_14_100956240-100956312	0	0	0	0	SNORD114-15_MCF7_14_100972670-100972741	0	0	0	0
SNORD114-16_liver_chr14_100973595-100973664	1	0	0	0	SNORD114-16_lung_chr14_100973595-100973664	1	0	0	0	SNORD114-16_muscle_chr14_100973595-100973664	0	0	0	0	SNORD114-16_breast_chr14_100973595-100973664	0	0	0	0	SNORD114-16_A549_14_100973595-100973664	2	0	0	0	SNORD114-16_Hct116_14_100973595-100973664	0	0	0	0	SNORD114-16_HepG2_14_100973595-100973664	1	0	0	0	SNORD114-16_K562_14_100973595-100973664	0	0	0	0	SNORD114-16_MCF7_14_100973595-100973664	0	0	0	0
SNORD114-17_liver_chr14_100974806-100974880	0	0	0	0	SNORD114-17_lung_chr14_100974806-100974880	1	0	0	0	SNORD114-17_muscle_chr14_100974806-100974880	0	0	0	0	SNORD114-17_breast_chr14_100974806-100974880	0	0	0	0	SNORD114-17_A549_14_100974806-100974880	4	0	0	0	SNORD114-17_Hct116_14_100974806-100974880	0	0	0	0	SNORD114-17_HepG2_14_100974806-100974880	1	0	0	0	SNORD114-17_K562_14_100974806-100974880	0	0	0	0	SNORD114-17_MCF7_14_100974806-100974880	0	0	0	0
SNORD114-18_liver_chr14_100975825-100975896	0	0	0	0	SNORD114-18_lung_chr14_100975825-100975896	1	0	0	0	SNORD114-18_muscle_chr14_100975825-100975896	0	0	0	0	SNORD114-18_breast_chr14_100975825-100975896	0	0	0	0	SNORD114-18_A549_14_100975825-100975896	4	0	0	0	SNORD114-18_Hct116_14_100975825-100975896	0	0	0	0	SNORD114-18_HepG2_14_100975825-100975896	1	0	0	0	SNORD114-18_K562_14_100975825-100975896	0	0	0	0	SNORD114-18_MCF7_14_100975825-100975896	0	0	0	0
SNORD114-19_liver_chr14_100976477-100976551	0	0	0	0	SNORD114-19_lung_chr14_100976477-100976551	1	0	0	0	SNORD114-19_muscle_chr14_100976477-100976551	0	0	0	0	SNORD114-19_breast_chr14_100976477-100976551	0	0	0	0	SNORD114-19_A549_14_100976477-100976551	4	0	0	0	SNORD114-19_Hct116_14_100976477-100976551	0	0	0	0	SNORD114-19_HepG2_14_100976477-100976551	1	0	0	0	SNORD114-19_K562_14_100976477-100976551	0	0	0	0	SNORD114-19_MCF7_14_100976477-100976551	0	0	0	0
SNORD114-1_liver_chr14_100949833-100949904	2	0	0	0	SNORD114-1_lung_chr14_100949833-100949904	0	0	0	0	SNORD114-1_muscle_chr14_100949833-100949904	0	0	0	0	SNORD114-1_breast_chr14_100949833-100949904	0	0	0	0	SNORD114-1_A549_14_100949833-100949904	2	1	0	1	SNORD114-1_Hct116_14_100949833-100949904	0	0	0	0	SNORD114-1_HepG2_14_100949833-100949904	0	0	0	0	SNORD114-1_K562_14_100949833-100949904	0	0	0	0	SNORD114-1_MCF7_14_100949833-100949904	0	0	0	0
SNORD114-20_liver_chr14_100981004-100981075	0	0	0	0	SNORD114-20_lung_chr14_100981004-100981075	1	0	0	0	SNORD114-20_muscle_chr14_100981004-100981075	0	0	0	0	SNORD114-20_breast_chr14_100981004-100981075	0	0	0	0	SNORD114-20_A549_14_100981004-100981075	7	1	0	1	SNORD114-20_Hct116_14_100981004-100981075	0	0	0	0	SNORD114-20_HepG2_14_100981004-100981075	2	1	0	1	SNORD114-20_K562_14_100981004-100981075	0	0	0	0	SNORD114-20_MCF7_14_100981004-100981075	0	0	0	0
SNORD114-21_liver_chr14_100981975-100982046	0	0	0	0	SNORD114-21_lung_chr14_100981975-100982046	1	0	0	0	SNORD114-21_muscle_chr14_100981975-100982046	0	0	0	0	SNORD114-21_breast_chr14_100981975-100982046	0	0	0	0	SNORD114-21_A549_14_100981975-100982046	5	0	0	0	SNORD114-21_Hct116_14_100981975-100982046	0	0	0	0	SNORD114-21_HepG2_14_100981975-100982046	2	1	1	0	SNORD114-21_K562_14_100981975-100982046	0	0	0	0	SNORD114-21_MCF7_14_100981975-100982046	0	0	0	0
SNORD114-22_liver_chr14_100982926-100982997	0	0	0	0	SNORD114-22_lung_chr14_100982926-100982997	1	0	0	0	SNORD114-22_muscle_chr14_100982926-100982997	0	0	0	0	SNORD114-22_breast_chr14_100982926-100982997	0	0	0	0	SNORD114-22_A549_14_100982926-100982997	2	0	0	0	SNORD114-22_Hct116_14_100982926-100982997	0	0	0	0	SNORD114-22_HepG2_14_100982926-100982997	1	0	0	0	SNORD114-22_K562_14_100982926-100982997	0	0	0	0	SNORD114-22_MCF7_14_100982926-100982997	0	0	0	0
SNORD114-23_liver_chr14_100983876-100983947	0	0	0	0	SNORD114-23_lung_chr14_100983876-100983947	1	0	0	0	SNORD114-23_muscle_chr14_100983876-100983947	0	0	0	0	SNORD114-23_breast_chr14_100983876-100983947	0	0	0	0	SNORD114-23_A549_14_100983876-100983947	2	0	0	0	SNORD114-23_Hct116_14_100983876-100983947	0	0	0	0	SNORD114-23_HepG2_14_100983876-100983947	1	0	0	0	SNORD114-23_K562_14_100983876-100983947	0	0	0	0	SNORD114-23_MCF7_14_100983876-100983947	0	0	0	0
SNORD114-24_liver_chr14_100984777-100984848	0	0	0	0	SNORD114-24_lung_chr14_100984777-100984848	1	0	0	0	SNORD114-24_muscle_chr14_100984777-100984848	0	0	0	0	SNORD114-24_breast_chr14_100984777-100984848	0	0	0	0	SNORD114-24_A549_14_100984777-100984848	2	0	0	0	SNORD114-24_Hct116_14_100984777-100984848	0	0	0	0	SNORD114-24_HepG2_14_100984777-100984848	1	0	0	0	SNORD114-24_K562_14_100984777-100984848	0	0	0	0	SNORD114-24_MCF7_14_100984777-100984848	0	0	0	0
SNORD114-25_liver_chr14_100986057-100986128	0	0	0	0	SNORD114-25_lung_chr14_100986057-100986128	1	0	0	0	SNORD114-25_muscle_chr14_100986057-100986128	0	0	0	0	SNORD114-25_breast_chr14_100986057-100986128	0	0	0	0	SNORD114-25_A549_14_100986057-100986128	2	0	0	0	SNORD114-25_Hct116_14_100986057-100986128	0	0	0	0	SNORD114-25_HepG2_14_100986057-100986128	1	0	0	0	SNORD114-25_K562_14_100986057-100986128	0	0	0	0	SNORD114-25_MCF7_14_100986057-100986128	0	0	0	0
SNORD114-26_liver_chr14_100987046-100987117	0	0	0	0	SNORD114-26_lung_chr14_100987046-100987117	1	0	0	0	SNORD114-26_muscle_chr14_100987046-100987117	0	0	0	0	SNORD114-26_breast_chr14_100987046-100987117	0	0	0	0	SNORD114-26_A549_14_100987046-100987117	3	1	0	1	SNORD114-26_Hct116_14_100987046-100987117	0	0	0	0	SNORD114-26_HepG2_14_100987046-100987117	1	0	0	0	SNORD114-26_K562_14_100987046-100987117	0	0	0	0	SNORD114-26_MCF7_14_100987046-100987117	0	0	0	0
SNORD114-27_liver_chr14_100988161-100988230	0	0	0	0	SNORD114-27_lung_chr14_100988161-100988230	1	0	0	0	SNORD114-27_muscle_chr14_100988161-100988230	0	0	0	0	SNORD114-27_breast_chr14_100988161-100988230	0	0	0	0	SNORD114-27_A549_14_100988161-100988230	2	0	0	0	SNORD114-27_Hct116_14_100988161-100988230	0	0	0	0	SNORD114-27_HepG2_14_100988161-100988230	1	0	0	0	SNORD114-27_K562_14_100988161-100988230	0	0	0	0	SNORD114-27_MCF7_14_100988161-100988230	0	0	0	0
SNORD114-28_liver_chr14_100989130-100989201	0	0	0	0	SNORD114-28_lung_chr14_100989130-100989201	2	1	0	1	SNORD114-28_muscle_chr14_100989130-100989201	0	0	0	0	SNORD114-28_breast_chr14_100989130-100989201	0	0	0	0	SNORD114-28_A549_14_100989130-100989201	2	0	0	0	SNORD114-28_Hct116_14_100989130-100989201	0	0	0	0	SNORD114-28_HepG2_14_100989130-100989201	1	0	0	0	SNORD114-28_K562_14_100989130-100989201	0	0	0	0	SNORD114-28_MCF7_14_100989130-100989201	0	0	0	0
SNORD114-29_liver_chr14_100990091-100990160	0	0	0	0	SNORD114-29_lung_chr14_100990091-100990160	1	0	0	0	SNORD114-29_muscle_chr14_100990091-100990160	0	0	0	0	SNORD114-29_breast_chr14_100990091-100990160	0	0	0	0	SNORD114-29_A549_14_100990091-100990160	2	0	0	0	SNORD114-29_Hct116_14_100990091-100990160	0	0	0	0	SNORD114-29_HepG2_14_100990091-100990160	1	0	0	0	SNORD114-29_K562_14_100990091-100990160	0	0	0	0	SNORD114-29_MCF7_14_100990091-100990160	0	0	0	0
SNORD114-2_liver_chr14_100951856-100951933	2	0	0	0	SNORD114-2_lung_chr14_100951856-100951933	0	0	0	0	SNORD114-2_muscle_chr14_100951856-100951933	0	0	0	0	SNORD114-2_breast_chr14_100951856-100951933	0	0	0	0	SNORD114-2_A549_14_100951856-100951933	3	0	0	0	SNORD114-2_Hct116_14_100951856-100951933	0	0	0	0	SNORD114-2_HepG2_14_100951856-100951933	0	0	0	0	SNORD114-2_K562_14_100951856-100951933	0	0	0	0	SNORD114-2_MCF7_14_100951856-100951933	0	0	0	0
SNORD114-30_liver_chr14_100991919-100991990	0	0	0	0	SNORD114-30_lung_chr14_100991919-100991990	0	0	0	0	SNORD114-30_muscle_chr14_100991919-100991990	0	0	0	0	SNORD114-30_breast_chr14_100991919-100991990	0	0	0	0	SNORD114-30_A549_14_100991919-100991990	2	0	0	0	SNORD114-30_Hct116_14_100991919-100991990	0	0	0	0	SNORD114-30_HepG2_14_100991919-100991990	1	0	0	0	SNORD114-30_K562_14_100991919-100991990	0	0	0	0	SNORD114-30_MCF7_14_100991919-100991990	0	0	0	0
SNORD114-31_liver_chr14_100993236-100993310	0	0	0	0	SNORD114-31_lung_chr14_100993236-100993310	0	0	0	0	SNORD114-31_muscle_chr14_100993236-100993310	0	0	0	0	SNORD114-31_breast_chr14_100993236-100993310	0	0	0	0	SNORD114-31_A549_14_100993236-100993310	2	0	0	0	SNORD114-31_Hct116_14_100993236-100993310	0	0	0	0	SNORD114-31_HepG2_14_100993236-100993310	1	0	0	0	SNORD114-31_K562_14_100993236-100993310	0	0	0	0	SNORD114-31_MCF7_14_100993236-100993310	0	0	0	0
SNORD114-3_liver_chr14_100953349-100953423	7	4	4	0	SNORD114-3_lung_chr14_100953349-100953423	1	1	0	1	SNORD114-3_muscle_chr14_100953349-100953423	0	0	0	0	SNORD114-3_breast_chr14_100953349-100953423	2	2	1	1	SNORD114-3_A549_14_100953349-100953423	2	0	0	0	SNORD114-3_Hct116_14_100953349-100953423	0	0	0	0	SNORD114-3_HepG2_14_100953349-100953423	1	1	0	1	SNORD114-3_K562_14_100953349-100953423	0	0	0	0	SNORD114-3_MCF7_14_100953349-100953423	0	0	0	0
SNORD114-4_liver_chr14_100954374-100954448	3	1	0	1	SNORD114-4_lung_chr14_100954374-100954448	1	0	0	0	SNORD114-4_muscle_chr14_100954374-100954448	0	0	0	0	SNORD114-4_breast_chr14_100954374-100954448	0	0	0	0	SNORD114-4_A549_14_100954374-100954448	2	0	0	0	SNORD114-4_Hct116_14_100954374-100954448	0	0	0	0	SNORD114-4_HepG2_14_100954374-100954448	0	0	0	0	SNORD114-4_K562_14_100954374-100954448	0	0	0	0	SNORD114-4_MCF7_14_100954374-100954448	0	0	0	0
SNORD114-5_liver_chr14_100955370-100955439	3	0	0	0	SNORD114-5_lung_chr14_100955370-100955439	1	0	0	0	SNORD114-5_muscle_chr14_100955370-100955439	0	0	0	0	SNORD114-5_breast_chr14_100955370-100955439	0	0	0	0	SNORD114-5_A549_14_100955370-100955439	2	0	0	0	SNORD114-5_Hct116_14_100955370-100955439	0	0	0	0	SNORD114-5_HepG2_14_100955370-100955439	0	0	0	0	SNORD114-5_K562_14_100955370-100955439	0	0	0	0	SNORD114-5_MCF7_14_100955370-100955439	0	0	0	0
SNORD114-6_liver_chr14_100957166-100957237	4	1	1	0	SNORD114-6_lung_chr14_100957166-100957237	2	1	1	0	SNORD114-6_muscle_chr14_100957166-100957237	0	0	0	0	SNORD114-6_breast_chr14_100957166-100957237	0	0	0	0	SNORD114-6_A549_14_100957166-100957237	2	0	0	0	SNORD114-6_Hct116_14_100957166-100957237	0	0	0	0	SNORD114-6_HepG2_14_100957166-100957237	0	0	0	0	SNORD114-6_K562_14_100957166-100957237	0	0	0	0	SNORD114-6_MCF7_14_100957166-100957237	0	0	0	0
SNORD114-7_liver_chr14_100963054-100963130	4	1	1	0	SNORD114-7_lung_chr14_100963054-100963130	1	0	0	0	SNORD114-7_muscle_chr14_100963054-100963130	0	0	0	0	SNORD114-7_breast_chr14_100963054-100963130	0	0	0	0	SNORD114-7_A549_14_100963054-100963130	1	0	0	0	SNORD114-7_Hct116_14_100963054-100963130	0	0	0	0	SNORD114-7_HepG2_14_100963054-100963130	0	0	0	0	SNORD114-7_K562_14_100963054-100963130	0	0	0	0	SNORD114-7_MCF7_14_100963054-100963130	0	0	0	0
SNORD114-8_liver_chr14_100964781-100964851	3	0	0	0	SNORD114-8_lung_chr14_100964781-100964851	1	0	0	0	SNORD114-8_muscle_chr14_100964781-100964851	0	0	0	0	SNORD114-8_breast_chr14_100964781-100964851	0	0	0	0	SNORD114-8_A549_14_100964781-100964851	1	0	0	0	SNORD114-8_Hct116_14_100964781-100964851	0	0	0	0	SNORD114-8_HepG2_14_100964781-100964851	0	0	0	0	SNORD114-8_K562_14_100964781-100964851	0	0	0	0	SNORD114-8_MCF7_14_100964781-100964851	0	0	0	0
SNORD114-9_liver_chr14_100966029-100966100	3	0	0	0	SNORD114-9_lung_chr14_100966029-100966100	1	0	0	0	SNORD114-9_muscle_chr14_100966029-100966100	0	0	0	0	SNORD114-9_breast_chr14_100966029-100966100	0	0	0	0	SNORD114-9_A549_14_100966029-100966100	1	0	0	0	SNORD114-9_Hct116_14_100966029-100966100	0	0	0	0	SNORD114-9_HepG2_14_100966029-100966100	0	0	0	0	SNORD114-9_K562_14_100966029-100966100	0	0	0	0	SNORD114-9_MCF7_14_100966029-100966100	0	0	0	0
SNORD115-10_liver_chr15_25187536-25187616	2	1	1	0	SNORD115-10_lung_chr15_25187536-25187616	0	0	0	0	SNORD115-10_muscle_chr15_25187536-25187616	0	0	0	0	SNORD115-10_breast_chr15_25187536-25187616	0	0	0	0	SNORD115-10_A549_15_25187536-25187616	1	0	0	0	SNORD115-10_Hct116_15_25187536-25187616	0	0	0	0	SNORD115-10_HepG2_15_25187536-25187616	0	0	0	0	SNORD115-10_K562_15_25187536-25187616	0	0	0	0	SNORD115-10_MCF7_15_25187536-25187616	0	0	0	0
SNORD115-11_liver_chr15_25189414-25189495	3	2	2	0	SNORD115-11_lung_chr15_25189414-25189495	0	0	0	0	SNORD115-11_muscle_chr15_25189414-25189495	0	0	0	0	SNORD115-11_breast_chr15_25189414-25189495	0	0	0	0	SNORD115-11_A549_15_25189414-25189495	1	0	0	0	SNORD115-11_Hct116_15_25189414-25189495	0	0	0	0	SNORD115-11_HepG2_15_25189414-25189495	0	0	0	0	SNORD115-11_K562_15_25189414-25189495	0	0	0	0	SNORD115-11_MCF7_15_25189414-25189495	0	0	0	0
SNORD115-12_liver_chr15_25191416-25191497	3	2	2	0	SNORD115-12_lung_chr15_25191416-25191497	0	0	0	0	SNORD115-12_muscle_chr15_25191416-25191497	0	0	0	0	SNORD115-12_breast_chr15_25191416-25191497	0	0	0	0	SNORD115-12_A549_15_25191416-25191497	1	0	0	0	SNORD115-12_Hct116_15_25191416-25191497	0	0	0	0	SNORD115-12_HepG2_15_25191416-25191497	0	0	0	0	SNORD115-12_K562_15_25191416-25191497	0	0	0	0	SNORD115-12_MCF7_15_25191416-25191497	0	0	0	0
SNORD115-13_liver_chr15_25193321-25193402	3	2	2	0	SNORD115-13_lung_chr15_25193321-25193402	0	0	0	0	SNORD115-13_muscle_chr15_25193321-25193402	0	0	0	0	SNORD115-13_breast_chr15_25193321-25193402	0	0	0	0	SNORD115-13_A549_15_25193321-25193402	1	0	0	0	SNORD115-13_Hct116_15_25193321-25193402	0	0	0	0	SNORD115-13_HepG2_15_25193321-25193402	0	0	0	0	SNORD115-13_K562_15_25193321-25193402	0	0	0	0	SNORD115-13_MCF7_15_25193321-25193402	0	0	0	0
SNORD115-14_liver_chr15_25194921-25195001	2	1	1	0	SNORD115-14_lung_chr15_25194921-25195001	0	0	0	0	SNORD115-14_muscle_chr15_25194921-25195001	0	0	0	0	SNORD115-14_breast_chr15_25194921-25195001	0	0	0	0	SNORD115-14_A549_15_25194921-25195001	1	0	0	0	SNORD115-14_Hct116_15_25194921-25195001	0	0	0	0	SNORD115-14_HepG2_15_25194921-25195001	0	0	0	0	SNORD115-14_K562_15_25194921-25195001	0	0	0	0	SNORD115-14_MCF7_15_25194921-25195001	0	0	0	0
SNORD115-15_liver_chr15_25197576-25197656	1	0	0	0	SNORD115-15_lung_chr15_25197576-25197656	0	0	0	0	SNORD115-15_muscle_chr15_25197576-25197656	0	0	0	0	SNORD115-15_breast_chr15_25197576-25197656	0	0	0	0	SNORD115-15_A549_15_25197576-25197656	1	0	0	0	SNORD115-15_Hct116_15_25197576-25197656	0	0	0	0	SNORD115-15_HepG2_15_25197576-25197656	0	0	0	0	SNORD115-15_K562_15_25197576-25197656	0	0	0	0	SNORD115-15_MCF7_15_25197576-25197656	0	0	0	0
SNORD115-16_liver_chr15_25199448-25199529	1	0	0	0	SNORD115-16_lung_chr15_25199448-25199529	0	0	0	0	SNORD115-16_muscle_chr15_25199448-25199529	0	0	0	0	SNORD115-16_breast_chr15_25199448-25199529	0	0	0	0	SNORD115-16_A549_15_25199448-25199529	1	0	0	0	SNORD115-16_Hct116_15_25199448-25199529	0	0	0	0	SNORD115-16_HepG2_15_25199448-25199529	0	0	0	0	SNORD115-16_K562_15_25199448-25199529	0	0	0	0	SNORD115-16_MCF7_15_25199448-25199529	0	0	0	0
SNORD115-17_liver_chr15_25201323-25201404	1	0	0	0	SNORD115-17_lung_chr15_25201323-25201404	0	0	0	0	SNORD115-17_muscle_chr15_25201323-25201404	0	0	0	0	SNORD115-17_breast_chr15_25201323-25201404	0	0	0	0	SNORD115-17_A549_15_25201323-25201404	1	0	0	0	SNORD115-17_Hct116_15_25201323-25201404	0	0	0	0	SNORD115-17_HepG2_15_25201323-25201404	0	0	0	0	SNORD115-17_K562_15_25201323-25201404	0	0	0	0	SNORD115-17_MCF7_15_25201323-25201404	0	0	0	0
SNORD115-18_liver_chr15_25203227-25203308	1	0	0	0	SNORD115-18_lung_chr15_25203227-25203308	0	0	0	0	SNORD115-18_muscle_chr15_25203227-25203308	0	0	0	0	SNORD115-18_breast_chr15_25203227-25203308	0	0	0	0	SNORD115-18_A549_15_25203227-25203308	1	0	0	0	SNORD115-18_Hct116_15_25203227-25203308	0	0	0	0	SNORD115-18_HepG2_15_25203227-25203308	0	0	0	0	SNORD115-18_K562_15_25203227-25203308	0	0	0	0	SNORD115-18_MCF7_15_25203227-25203308	0	0	0	0
SNORD115-19_liver_chr15_25204357-25204438	1	0	0	0	SNORD115-19_lung_chr15_25204357-25204438	0	0	0	0	SNORD115-19_muscle_chr15_25204357-25204438	0	0	0	0	SNORD115-19_breast_chr15_25204357-25204438	0	0	0	0	SNORD115-19_A549_15_25204357-25204438	1	0	0	0	SNORD115-19_Hct116_15_25204357-25204438	0	0	0	0	SNORD115-19_HepG2_15_25204357-25204438	0	0	0	0	SNORD115-19_K562_15_25204357-25204438	0	0	0	0	SNORD115-19_MCF7_15_25204357-25204438	0	0	0	0
SNORD115-1_liver_chr15_25170723-25170804	1	0	0	0	SNORD115-1_lung_chr15_25170723-25170804	0	0	0	0	SNORD115-1_muscle_chr15_25170723-25170804	0	0	0	0	SNORD115-1_breast_chr15_25170723-25170804	0	0	0	0	SNORD115-1_A549_15_25170723-25170804	1	0	0	0	SNORD115-1_Hct116_15_25170723-25170804	0	0	0	0	SNORD115-1_HepG2_15_25170723-25170804	0	0	0	0	SNORD115-1_K562_15_25170723-25170804	0	0	0	0	SNORD115-1_MCF7_15_25170723-25170804	0	0	0	0
SNORD115-20_liver_chr15_25206262-25206343	1	0	0	0	SNORD115-20_lung_chr15_25206262-25206343	0	0	0	0	SNORD115-20_muscle_chr15_25206262-25206343	0	0	0	0	SNORD115-20_breast_chr15_25206262-25206343	0	0	0	0	SNORD115-20_A549_15_25206262-25206343	1	0	0	0	SNORD115-20_Hct116_15_25206262-25206343	0	0	0	0	SNORD115-20_HepG2_15_25206262-25206343	0	0	0	0	SNORD115-20_K562_15_25206262-25206343	0	0	0	0	SNORD115-20_MCF7_15_25206262-25206343	0	0	0	0
SNORD115-21_liver_chr15_25208083-25208163	1	0	0	0	SNORD115-21_lung_chr15_25208083-25208163	0	0	0	0	SNORD115-21_muscle_chr15_25208083-25208163	0	0	0	0	SNORD115-21_breast_chr15_25208083-25208163	0	0	0	0	SNORD115-21_A549_15_25208083-25208163	1	0	0	0	SNORD115-21_Hct116_15_25208083-25208163	0	0	0	0	SNORD115-21_HepG2_15_25208083-25208163	0	0	0	0	SNORD115-21_K562_15_25208083-25208163	0	0	0	0	SNORD115-21_MCF7_15_25208083-25208163	0	0	0	0
SNORD115-22_liver_chr15_25209918-25209999	1	0	0	0	SNORD115-22_lung_chr15_25209918-25209999	0	0	0	0	SNORD115-22_muscle_chr15_25209918-25209999	0	0	0	0	SNORD115-22_breast_chr15_25209918-25209999	0	0	0	0	SNORD115-22_A549_15_25209918-25209999	1	0	0	0	SNORD115-22_Hct116_15_25209918-25209999	0	0	0	0	SNORD115-22_HepG2_15_25209918-25209999	0	0	0	0	SNORD115-22_K562_15_25209918-25209999	0	0	0	0	SNORD115-22_MCF7_15_25209918-25209999	0	0	0	0
SNORD115-23_liver_chr15_25211796-25211877	1	0	0	0	SNORD115-23_lung_chr15_25211796-25211877	0	0	0	0	SNORD115-23_muscle_chr15_25211796-25211877	0	0	0	0	SNORD115-23_breast_chr15_25211796-25211877	0	0	0	0	SNORD115-23_A549_15_25211796-25211877	1	0	0	0	SNORD115-23_Hct116_15_25211796-25211877	0	0	0	0	SNORD115-23_HepG2_15_25211796-25211877	0	0	0	0	SNORD115-23_K562_15_25211796-25211877	0	0	0	0	SNORD115-23_MCF7_15_25211796-25211877	0	0	0	0
SNORD115-24_liver_chr15_25213648-25213729	1	0	0	0	SNORD115-24_lung_chr15_25213648-25213729	0	0	0	0	SNORD115-24_muscle_chr15_25213648-25213729	0	0	0	0	SNORD115-24_breast_chr15_25213648-25213729	0	0	0	0	SNORD115-24_A549_15_25213648-25213729	1	0	0	0	SNORD115-24_Hct116_15_25213648-25213729	0	0	0	0	SNORD115-24_HepG2_15_25213648-25213729	0	0	0	0	SNORD115-24_K562_15_25213648-25213729	0	0	0	0	SNORD115-24_MCF7_15_25213648-25213729	0	0	0	0
SNORD115-25_liver_chr15_25215541-25215622	1	0	0	0	SNORD115-25_lung_chr15_25215541-25215622	0	0	0	0	SNORD115-25_muscle_chr15_25215541-25215622	0	0	0	0	SNORD115-25_breast_chr15_25215541-25215622	0	0	0	0	SNORD115-25_A549_15_25215541-25215622	1	0	0	0	SNORD115-25_Hct116_15_25215541-25215622	0	0	0	0	SNORD115-25_HepG2_15_25215541-25215622	0	0	0	0	SNORD115-25_K562_15_25215541-25215622	0	0	0	0	SNORD115-25_MCF7_15_25215541-25215622	0	0	0	0
SNORD115-26_liver_chr15_25218617-25218698	1	0	0	0	SNORD115-26_lung_chr15_25218617-25218698	0	0	0	0	SNORD115-26_muscle_chr15_25218617-25218698	0	0	0	0	SNORD115-26_breast_chr15_25218617-25218698	0	0	0	0	SNORD115-26_A549_15_25218617-25218698	1	0	0	0	SNORD115-26_Hct116_15_25218617-25218698	0	0	0	0	SNORD115-26_HepG2_15_25218617-25218698	0	0	0	0	SNORD115-26_K562_15_25218617-25218698	0	0	0	0	SNORD115-26_MCF7_15_25218617-25218698	0	0	0	0
SNORD115-27_liver_chr15_25220497-25220578	1	0	0	0	SNORD115-27_lung_chr15_25220497-25220578	0	0	0	0	SNORD115-27_muscle_chr15_25220497-25220578	0	0	0	0	SNORD115-27_breast_chr15_25220497-25220578	0	0	0	0	SNORD115-27_A549_15_25220497-25220578	1	0	0	0	SNORD115-27_Hct116_15_25220497-25220578	0	0	0	0	SNORD115-27_HepG2_15_25220497-25220578	0	0	0	0	SNORD115-27_K562_15_25220497-25220578	0	0	0	0	SNORD115-27_MCF7_15_25220497-25220578	0	0	0	0
SNORD115-28_liver_chr15_25222348-25222428	1	0	0	0	SNORD115-28_lung_chr15_25222348-25222428	0	0	0	0	SNORD115-28_muscle_chr15_25222348-25222428	0	0	0	0	SNORD115-28_breast_chr15_25222348-25222428	0	0	0	0	SNORD115-28_A549_15_25222348-25222428	1	0	0	0	SNORD115-28_Hct116_15_25222348-25222428	0	0	0	0	SNORD115-28_HepG2_15_25222348-25222428	0	0	0	0	SNORD115-28_K562_15_25222348-25222428	0	0	0	0	SNORD115-28_MCF7_15_25222348-25222428	0	0	0	0
SNORD115-29_liver_chr15_25223246-25223327	1	0	0	0	SNORD115-29_lung_chr15_25223246-25223327	0	0	0	0	SNORD115-29_muscle_chr15_25223246-25223327	0	0	0	0	SNORD115-29_breast_chr15_25223246-25223327	0	0	0	0	SNORD115-29_A549_15_25223246-25223327	1	0	0	0	SNORD115-29_Hct116_15_25223246-25223327	0	0	0	0	SNORD115-29_HepG2_15_25223246-25223327	0	0	0	0	SNORD115-29_K562_15_25223246-25223327	0	0	0	0	SNORD115-29_MCF7_15_25223246-25223327	0	0	0	0
SNORD115-2_liver_chr15_25172635-25172716	1	0	0	0	SNORD115-2_lung_chr15_25172635-25172716	0	0	0	0	SNORD115-2_muscle_chr15_25172635-25172716	0	0	0	0	SNORD115-2_breast_chr15_25172635-25172716	0	0	0	0	SNORD115-2_A549_15_25172635-25172716	1	0	0	0	SNORD115-2_Hct116_15_25172635-25172716	0	0	0	0	SNORD115-2_HepG2_15_25172635-25172716	0	0	0	0	SNORD115-2_K562_15_25172635-25172716	0	0	0	0	SNORD115-2_MCF7_15_25172635-25172716	0	0	0	0
SNORD115-30_liver_chr15_25225203-25225284	1	0	0	0	SNORD115-30_lung_chr15_25225203-25225284	0	0	0	0	SNORD115-30_muscle_chr15_25225203-25225284	0	0	0	0	SNORD115-30_breast_chr15_25225203-25225284	0	0	0	0	SNORD115-30_A549_15_25225203-25225284	1	0	0	0	SNORD115-30_Hct116_15_25225203-25225284	0	0	0	0	SNORD115-30_HepG2_15_25225203-25225284	0	0	0	0	SNORD115-30_K562_15_25225203-25225284	0	0	0	0	SNORD115-30_MCF7_15_25225203-25225284	0	0	0	0
SNORD115-31_liver_chr15_25227109-25227190	1	0	0	0	SNORD115-31_lung_chr15_25227109-25227190	0	0	0	0	SNORD115-31_muscle_chr15_25227109-25227190	0	0	0	0	SNORD115-31_breast_chr15_25227109-25227190	0	0	0	0	SNORD115-31_A549_15_25227109-25227190	1	0	0	0	SNORD115-31_Hct116_15_25227109-25227190	0	0	0	0	SNORD115-31_HepG2_15_25227109-25227190	0	0	0	0	SNORD115-31_K562_15_25227109-25227190	0	0	0	0	SNORD115-31_MCF7_15_25227109-25227190	0	0	0	0
SNORD115-32_liver_chr15_25228967-25229048	2	0	0	0	SNORD115-32_lung_chr15_25228967-25229048	0	0	0	0	SNORD115-32_muscle_chr15_25228967-25229048	0	0	0	0	SNORD115-32_breast_chr15_25228967-25229048	0	0	0	0	SNORD115-32_A549_15_25228967-25229048	1	0	0	0	SNORD115-32_Hct116_15_25228967-25229048	0	0	0	0	SNORD115-32_HepG2_15_25228967-25229048	0	0	0	0	SNORD115-32_K562_15_25228967-25229048	0	0	0	0	SNORD115-32_MCF7_15_25228967-25229048	0	0	0	0
SNORD115-33_liver_chr15_25230838-25230919	2	0	0	0	SNORD115-33_lung_chr15_25230838-25230919	0	0	0	0	SNORD115-33_muscle_chr15_25230838-25230919	0	0	0	0	SNORD115-33_breast_chr15_25230838-25230919	0	0	0	0	SNORD115-33_A549_15_25230838-25230919	1	0	0	0	SNORD115-33_Hct116_15_25230838-25230919	0	0	0	0	SNORD115-33_HepG2_15_25230838-25230919	0	0	0	0	SNORD115-33_K562_15_25230838-25230919	0	0	0	0	SNORD115-33_MCF7_15_25230838-25230919	0	0	0	0
SNORD115-34_liver_chr15_25232387-25232468	2	0	0	0	SNORD115-34_lung_chr15_25232387-25232468	0	0	0	0	SNORD115-34_muscle_chr15_25232387-25232468	0	0	0	0	SNORD115-34_breast_chr15_25232387-25232468	0	0	0	0	SNORD115-34_A549_15_25232387-25232468	1	0	0	0	SNORD115-34_Hct116_15_25232387-25232468	0	0	0	0	SNORD115-34_HepG2_15_25232387-25232468	0	0	0	0	SNORD115-34_K562_15_25232387-25232468	0	0	0	0	SNORD115-34_MCF7_15_25232387-25232468	0	0	0	0
SNORD115-35_liver_chr15_25234247-25234328	2	0	0	0	SNORD115-35_lung_chr15_25234247-25234328	0	0	0	0	SNORD115-35_muscle_chr15_25234247-25234328	0	0	0	0	SNORD115-35_breast_chr15_25234247-25234328	0	0	0	0	SNORD115-35_A549_15_25234247-25234328	1	0	0	0	SNORD115-35_Hct116_15_25234247-25234328	0	0	0	0	SNORD115-35_HepG2_15_25234247-25234328	0	0	0	0	SNORD115-35_K562_15_25234247-25234328	0	0	0	0	SNORD115-35_MCF7_15_25234247-25234328	0	0	0	0
SNORD115-36_liver_chr15_25236085-25236166	2	0	0	0	SNORD115-36_lung_chr15_25236085-25236166	0	0	0	0	SNORD115-36_muscle_chr15_25236085-25236166	0	0	0	0	SNORD115-36_breast_chr15_25236085-25236166	0	0	0	0	SNORD115-36_A549_15_25236085-25236166	1	0	0	0	SNORD115-36_Hct116_15_25236085-25236166	0	0	0	0	SNORD115-36_HepG2_15_25236085-25236166	0	0	0	0	SNORD115-36_K562_15_25236085-25236166	0	0	0	0	SNORD115-36_MCF7_15_25236085-25236166	0	0	0	0
SNORD115-37_liver_chr15_25237986-25238067	2	0	0	0	SNORD115-37_lung_chr15_25237986-25238067	0	0	0	0	SNORD115-37_muscle_chr15_25237986-25238067	0	0	0	0	SNORD115-37_breast_chr15_25237986-25238067	0	0	0	0	SNORD115-37_A549_15_25237986-25238067	1	0	0	0	SNORD115-37_Hct116_15_25237986-25238067	0	0	0	0	SNORD115-37_HepG2_15_25237986-25238067	0	0	0	0	SNORD115-37_K562_15_25237986-25238067	0	0	0	0	SNORD115-37_MCF7_15_25237986-25238067	0	0	0	0
SNORD115-38_liver_chr15_25239838-25239919	2	0	0	0	SNORD115-38_lung_chr15_25239838-25239919	0	0	0	0	SNORD115-38_muscle_chr15_25239838-25239919	0	0	0	0	SNORD115-38_breast_chr15_25239838-25239919	0	0	0	0	SNORD115-38_A549_15_25239838-25239919	1	0	0	0	SNORD115-38_Hct116_15_25239838-25239919	0	0	0	0	SNORD115-38_HepG2_15_25239838-25239919	0	0	0	0	SNORD115-38_K562_15_25239838-25239919	0	0	0	0	SNORD115-38_MCF7_15_25239838-25239919	0	0	0	0
SNORD115-39_liver_chr15_25241746-25241827	2	0	0	0	SNORD115-39_lung_chr15_25241746-25241827	0	0	0	0	SNORD115-39_muscle_chr15_25241746-25241827	0	0	0	0	SNORD115-39_breast_chr15_25241746-25241827	0	0	0	0	SNORD115-39_A549_15_25241746-25241827	1	0	0	0	SNORD115-39_Hct116_15_25241746-25241827	0	0	0	0	SNORD115-39_HepG2_15_25241746-25241827	0	0	0	0	SNORD115-39_K562_15_25241746-25241827	0	0	0	0	SNORD115-39_MCF7_15_25241746-25241827	0	0	0	0
SNORD115-3_liver_chr15_25174927-25175008	1	0	0	0	SNORD115-3_lung_chr15_25174927-25175008	0	0	0	0	SNORD115-3_muscle_chr15_25174927-25175008	0	0	0	0	SNORD115-3_breast_chr15_25174927-25175008	0	0	0	0	SNORD115-3_A549_15_25174927-25175008	1	0	0	0	SNORD115-3_Hct116_15_25174927-25175008	0	0	0	0	SNORD115-3_HepG2_15_25174927-25175008	0	0	0	0	SNORD115-3_K562_15_25174927-25175008	0	0	0	0	SNORD115-3_MCF7_15_25174927-25175008	0	0	0	0
SNORD115-40_liver_chr15_25243614-25243695	3	0	0	0	SNORD115-40_lung_chr15_25243614-25243695	0	0	0	0	SNORD115-40_muscle_chr15_25243614-25243695	0	0	0	0	SNORD115-40_breast_chr15_25243614-25243695	0	0	0	0	SNORD115-40_A549_15_25243614-25243695	1	0	0	0	SNORD115-40_Hct116_15_25243614-25243695	0	0	0	0	SNORD115-40_HepG2_15_25243614-25243695	0	0	0	0	SNORD115-40_K562_15_25243614-25243695	0	0	0	0	SNORD115-40_MCF7_15_25243614-25243695	0	0	0	0
SNORD115-41_liver_chr15_25245478-25245559	3	0	0	0	SNORD115-41_lung_chr15_25245478-25245559	0	0	0	0	SNORD115-41_muscle_chr15_25245478-25245559	0	0	0	0	SNORD115-41_breast_chr15_25245478-25245559	0	0	0	0	SNORD115-41_A549_15_25245478-25245559	1	0	0	0	SNORD115-41_Hct116_15_25245478-25245559	0	0	0	0	SNORD115-41_HepG2_15_25245478-25245559	0	0	0	0	SNORD115-41_K562_15_25245478-25245559	0	0	0	0	SNORD115-41_MCF7_15_25245478-25245559	0	0	0	0
SNORD115-42_liver_chr15_25247345-25247426	3	0	0	0	SNORD115-42_lung_chr15_25247345-25247426	0	0	0	0	SNORD115-42_muscle_chr15_25247345-25247426	0	0	0	0	SNORD115-42_breast_chr15_25247345-25247426	0	0	0	0	SNORD115-42_A549_15_25247345-25247426	1	0	0	0	SNORD115-42_Hct116_15_25247345-25247426	0	0	0	0	SNORD115-42_HepG2_15_25247345-25247426	0	0	0	0	SNORD115-42_K562_15_25247345-25247426	0	0	0	0	SNORD115-42_MCF7_15_25247345-25247426	0	0	0	0
SNORD115-43_liver_chr15_25249198-25249279	7	0	0	0	SNORD115-43_lung_chr15_25249198-25249279	0	0	0	0	SNORD115-43_muscle_chr15_25249198-25249279	0	0	0	0	SNORD115-43_breast_chr15_25249198-25249279	0	0	0	0	SNORD115-43_A549_15_25249198-25249279	1	0	0	0	SNORD115-43_Hct116_15_25249198-25249279	0	0	0	0	SNORD115-43_HepG2_15_25249198-25249279	0	0	0	0	SNORD115-43_K562_15_25249198-25249279	0	0	0	0	SNORD115-43_MCF7_15_25249198-25249279	0	0	0	0
SNORD115-44_liver_chr15_25250859-25250940	7	0	0	0	SNORD115-44_lung_chr15_25250859-25250940	0	0	0	0	SNORD115-44_muscle_chr15_25250859-25250940	0	0	0	0	SNORD115-44_breast_chr15_25250859-25250940	0	0	0	0	SNORD115-44_A549_15_25250859-25250940	1	0	0	0	SNORD115-44_Hct116_15_25250859-25250940	0	0	0	0	SNORD115-44_HepG2_15_25250859-25250940	0	0	0	0	SNORD115-44_K562_15_25250859-25250940	0	0	0	0	SNORD115-44_MCF7_15_25250859-25250940	0	0	0	0
SNORD115-45_liver_chr15_25264510-25264590	11	1	1	0	SNORD115-45_lung_chr15_25264510-25264590	1	1	1	0	SNORD115-45_muscle_chr15_25264510-25264590	0	0	0	0	SNORD115-45_breast_chr15_25264510-25264590	0	0	0	0	SNORD115-45_A549_15_25264510-25264590	0	0	0	0	SNORD115-45_Hct116_15_25264510-25264590	0	0	0	0	SNORD115-45_HepG2_15_25264510-25264590	0	0	0	0	SNORD115-45_K562_15_25264510-25264590	0	0	0	0	SNORD115-45_MCF7_15_25264510-25264590	0	0	0	0
SNORD115-46_liver_chr15_25266591-25266661	17	0	0	0	SNORD115-46_lung_chr15_25266591-25266661	0	0	0	0	SNORD115-46_muscle_chr15_25266591-25266661	0	0	0	0	SNORD115-46_breast_chr15_25266591-25266661	0	0	0	0	SNORD115-46_A549_15_25266591-25266661	0	0	0	0	SNORD115-46_Hct116_15_25266591-25266661	0	0	0	0	SNORD115-46_HepG2_15_25266591-25266661	0	0	0	0	SNORD115-46_K562_15_25266591-25266661	0	0	0	0	SNORD115-46_MCF7_15_25266591-25266661	0	0	0	0
SNORD115-47_liver_chr15_25268466-25268551	17	0	0	0	SNORD115-47_lung_chr15_25268466-25268551	0	0	0	0	SNORD115-47_muscle_chr15_25268466-25268551	0	0	0	0	SNORD115-47_breast_chr15_25268466-25268551	0	0	0	0	SNORD115-47_A549_15_25268466-25268551	0	0	0	0	SNORD115-47_Hct116_15_25268466-25268551	0	0	0	0	SNORD115-47_HepG2_15_25268466-25268551	0	0	0	0	SNORD115-47_K562_15_25268466-25268551	0	0	0	0	SNORD115-47_MCF7_15_25268466-25268551	0	0	0	0
SNORD115-48_liver_chr15_25269783-25269858	19	0	0	0	SNORD115-48_lung_chr15_25269783-25269858	0	0	0	0	SNORD115-48_muscle_chr15_25269783-25269858	0	0	0	0	SNORD115-48_breast_chr15_25269783-25269858	0	0	0	0	SNORD115-48_A549_15_25269783-25269858	0	0	0	0	SNORD115-48_Hct116_15_25269783-25269858	0	0	0	0	SNORD115-48_HepG2_15_25269783-25269858	0	0	0	0	SNORD115-48_K562_15_25269783-25269858	0	0	0	0	SNORD115-48_MCF7_15_25269783-25269858	0	0	0	0
SNORD115-4_liver_chr15_25176832-25176913	1	0	0	0	SNORD115-4_lung_chr15_25176832-25176913	0	0	0	0	SNORD115-4_muscle_chr15_25176832-25176913	0	0	0	0	SNORD115-4_breast_chr15_25176832-25176913	0	0	0	0	SNORD115-4_A549_15_25176832-25176913	1	0	0	0	SNORD115-4_Hct116_15_25176832-25176913	0	0	0	0	SNORD115-4_HepG2_15_25176832-25176913	0	0	0	0	SNORD115-4_K562_15_25176832-25176913	0	0	0	0	SNORD115-4_MCF7_15_25176832-25176913	0	0	0	0
SNORD115-5_liver_chr15_25178738-25178819	1	0	0	0	SNORD115-5_lung_chr15_25178738-25178819	0	0	0	0	SNORD115-5_muscle_chr15_25178738-25178819	0	0	0	0	SNORD115-5_breast_chr15_25178738-25178819	0	0	0	0	SNORD115-5_A549_15_25178738-25178819	1	0	0	0	SNORD115-5_Hct116_15_25178738-25178819	0	0	0	0	SNORD115-5_HepG2_15_25178738-25178819	0	0	0	0	SNORD115-5_K562_15_25178738-25178819	0	0	0	0	SNORD115-5_MCF7_15_25178738-25178819	0	0	0	0
SNORD115-6_liver_chr15_25180497-25180578	1	0	0	0	SNORD115-6_lung_chr15_25180497-25180578	0	0	0	0	SNORD115-6_muscle_chr15_25180497-25180578	0	0	0	0	SNORD115-6_breast_chr15_25180497-25180578	0	0	0	0	SNORD115-6_A549_15_25180497-25180578	1	0	0	0	SNORD115-6_Hct116_15_25180497-25180578	0	0	0	0	SNORD115-6_HepG2_15_25180497-25180578	0	0	0	0	SNORD115-6_K562_15_25180497-25180578	0	0	0	0	SNORD115-6_MCF7_15_25180497-25180578	0	0	0	0
SNORD115-7_liver_chr15_25182385-25182466	1	0	0	0	SNORD115-7_lung_chr15_25182385-25182466	0	0	0	0	SNORD115-7_muscle_chr15_25182385-25182466	0	0	0	0	SNORD115-7_breast_chr15_25182385-25182466	0	0	0	0	SNORD115-7_A549_15_25182385-25182466	1	0	0	0	SNORD115-7_Hct116_15_25182385-25182466	0	0	0	0	SNORD115-7_HepG2_15_25182385-25182466	0	0	0	0	SNORD115-7_K562_15_25182385-25182466	0	0	0	0	SNORD115-7_MCF7_15_25182385-25182466	0	0	0	0
SNORD115-8_liver_chr15_25184306-25184387	1	0	0	0	SNORD115-8_lung_chr15_25184306-25184387	0	0	0	0	SNORD115-8_muscle_chr15_25184306-25184387	0	0	0	0	SNORD115-8_breast_chr15_25184306-25184387	0	0	0	0	SNORD115-8_A549_15_25184306-25184387	1	0	0	0	SNORD115-8_Hct116_15_25184306-25184387	0	0	0	0	SNORD115-8_HepG2_15_25184306-25184387	0	0	0	0	SNORD115-8_K562_15_25184306-25184387	0	0	0	0	SNORD115-8_MCF7_15_25184306-25184387	0	0	0	0
SNORD115-9_liver_chr15_25185631-25185712	1	0	0	0	SNORD115-9_lung_chr15_25185631-25185712	0	0	0	0	SNORD115-9_muscle_chr15_25185631-25185712	0	0	0	0	SNORD115-9_breast_chr15_25185631-25185712	0	0	0	0	SNORD115-9_A549_15_25185631-25185712	1	0	0	0	SNORD115-9_Hct116_15_25185631-25185712	0	0	0	0	SNORD115-9_HepG2_15_25185631-25185712	0	0	0	0	SNORD115-9_K562_15_25185631-25185712	0	0	0	0	SNORD115-9_MCF7_15_25185631-25185712	0	0	0	0
SNORD115_liver_chr15_25159221-25159279	1	0	0	0	SNORD115_lung_chr15_25159221-25159279	0	0	0	0	SNORD115_muscle_chr15_25159221-25159279	0	0	0	0	SNORD115_breast_chr15_25159221-25159279	0	0	0	0	SNORD115_A549_15_25159221-25159279	1	0	0	0	SNORD115_Hct116_15_25159221-25159279	0	0	0	0	SNORD115_HepG2_15_25159221-25159279	0	0	0	0	SNORD115_K562_15_25159221-25159279	0	0	0	0	SNORD115_MCF7_15_25159221-25159279	0	0	0	0
SNORD116-10_liver_chr15_25074114-25074215	2	0	0	0	SNORD116-10_lung_chr15_25074114-25074215	4	0	0	0	SNORD116-10_muscle_chr15_25074114-25074215	0	0	0	0	SNORD116-10_breast_chr15_25074114-25074215	0	0	0	0	SNORD116-10_A549_15_25074114-25074215	1	0	0	0	SNORD116-10_Hct116_15_25074114-25074215	1	0	0	0	SNORD116-10_HepG2_15_25074114-25074215	0	0	0	0	SNORD116-10_K562_15_25074114-25074215	0	0	0	0	SNORD116-10_MCF7_15_25074114-25074215	0	0	0	0
SNORD116-11_liver_chr15_25075929-25076020	2	0	0	0	SNORD116-11_lung_chr15_25075929-25076020	5	0	0	0	SNORD116-11_muscle_chr15_25075929-25076020	0	0	0	0	SNORD116-11_breast_chr15_25075929-25076020	0	0	0	0	SNORD116-11_A549_15_25075929-25076020	1	0	0	0	SNORD116-11_Hct116_15_25075929-25076020	1	0	0	0	SNORD116-11_HepG2_15_25075929-25076020	0	0	0	0	SNORD116-11_K562_15_25075929-25076020	0	0	0	0	SNORD116-11_MCF7_15_25075929-25076020	0	0	0	0
SNORD116-12_liver_chr15_25077051-25077142	2	0	0	0	SNORD116-12_lung_chr15_25077051-25077142	3	1	1	0	SNORD116-12_muscle_chr15_25077051-25077142	0	0	0	0	SNORD116-12_breast_chr15_25077051-25077142	0	0	0	0	SNORD116-12_A549_15_25077051-25077142	1	0	0	0	SNORD116-12_Hct116_15_25077051-25077142	1	0	0	0	SNORD116-12_HepG2_15_25077051-25077142	0	0	0	0	SNORD116-12_K562_15_25077051-25077142	0	0	0	0	SNORD116-12_MCF7_15_25077051-25077142	0	0	0	0
SNORD116-13_liver_chr15_25079058-25079149	1	0	0	0	SNORD116-13_lung_chr15_25079058-25079149	2	0	0	0	SNORD116-13_muscle_chr15_25079058-25079149	0	0	0	0	SNORD116-13_breast_chr15_25079058-25079149	0	0	0	0	SNORD116-13_A549_15_25079058-25079149	1	0	0	0	SNORD116-13_Hct116_15_25079058-25079149	1	0	0	0	SNORD116-13_HepG2_15_25079058-25079149	2	0	0	0	SNORD116-13_K562_15_25079058-25079149	0	0	0	0	SNORD116-13_MCF7_15_25079058-25079149	0	0	0	0
SNORD116-14_liver_chr15_25080142-25080233	1	0	0	0	SNORD116-14_lung_chr15_25080142-25080233	2	0	0	0	SNORD116-14_muscle_chr15_25080142-25080233	0	0	0	0	SNORD116-14_breast_chr15_25080142-25080233	0	0	0	0	SNORD116-14_A549_15_25080142-25080233	1	0	0	0	SNORD116-14_Hct116_15_25080142-25080233	1	0	0	0	SNORD116-14_HepG2_15_25080142-25080233	2	0	0	0	SNORD116-14_K562_15_25080142-25080233	0	0	0	0	SNORD116-14_MCF7_15_25080142-25080233	0	0	0	0
SNORD116-15_liver_chr15_25081287-25081378	0	0	0	0	SNORD116-15_lung_chr15_25081287-25081378	3	1	0	1	SNORD116-15_muscle_chr15_25081287-25081378	0	0	0	0	SNORD116-15_breast_chr15_25081287-25081378	0	0	0	0	SNORD116-15_A549_15_25081287-25081378	1	0	0	0	SNORD116-15_Hct116_15_25081287-25081378	1	0	0	0	SNORD116-15_HepG2_15_25081287-25081378	0	0	0	0	SNORD116-15_K562_15_25081287-25081378	0	0	0	0	SNORD116-15_MCF7_15_25081287-25081378	0	0	0	0
SNORD116-16_liver_chr15_25082768-25082859	0	0	0	0	SNORD116-16_lung_chr15_25082768-25082859	4	2	1	1	SNORD116-16_muscle_chr15_25082768-25082859	0	0	0	0	SNORD116-16_breast_chr15_25082768-25082859	0	0	0	0	SNORD116-16_A549_15_25082768-25082859	1	0	0	0	SNORD116-16_Hct116_15_25082768-25082859	1	0	0	0	SNORD116-16_HepG2_15_25082768-25082859	0	0	0	0	SNORD116-16_K562_15_25082768-25082859	0	0	0	0	SNORD116-16_MCF7_15_25082768-25082859	0	0	0	0
SNORD116-17_liver_chr15_25083588-25083679	0	0	0	0	SNORD116-17_lung_chr15_25083588-25083679	6	2	1	1	SNORD116-17_muscle_chr15_25083588-25083679	0	0	0	0	SNORD116-17_breast_chr15_25083588-25083679	0	0	0	0	SNORD116-17_A549_15_25083588-25083679	1	0	0	0	SNORD116-17_Hct116_15_25083588-25083679	1	0	0	0	SNORD116-17_HepG2_15_25083588-25083679	0	0	0	0	SNORD116-17_K562_15_25083588-25083679	0	0	0	0	SNORD116-17_MCF7_15_25083588-25083679	0	0	0	0
SNORD116-18_liver_chr15_25085385-25085476	1	0	0	0	SNORD116-18_lung_chr15_25085385-25085476	6	2	2	0	SNORD116-18_muscle_chr15_25085385-25085476	0	0	0	0	SNORD116-18_breast_chr15_25085385-25085476	0	0	0	0	SNORD116-18_A549_15_25085385-25085476	1	0	0	0	SNORD116-18_Hct116_15_25085385-25085476	1	0	0	0	SNORD116-18_HepG2_15_25085385-25085476	2	2	0	2	SNORD116-18_K562_15_25085385-25085476	0	0	0	0	SNORD116-18_MCF7_15_25085385-25085476	0	0	0	0
SNORD116-19_liver_chr15_25086527-25086618	3	2	2	0	SNORD116-19_lung_chr15_25086527-25086618	6	2	2	0	SNORD116-19_muscle_chr15_25086527-25086618	0	0	0	0	SNORD116-19_breast_chr15_25086527-25086618	0	0	0	0	SNORD116-19_A549_15_25086527-25086618	1	0	0	0	SNORD116-19_Hct116_15_25086527-25086618	1	0	0	0	SNORD116-19_HepG2_15_25086527-25086618	2	2	2	0	SNORD116-19_K562_15_25086527-25086618	0	0	0	0	SNORD116-19_MCF7_15_25086527-25086618	0	0	0	0
SNORD116-1_liver_chr15_25051477-25051571	0	0	0	0	SNORD116-1_lung_chr15_25051477-25051571	1	1	1	0	SNORD116-1_muscle_chr15_25051477-25051571	0	0	0	0	SNORD116-1_breast_chr15_25051477-25051571	0	0	0	0	SNORD116-1_A549_15_25051477-25051571	2	0	0	0	SNORD116-1_Hct116_15_25051477-25051571	1	0	0	0	SNORD116-1_HepG2_15_25051477-25051571	1	0	0	0	SNORD116-1_K562_15_25051477-25051571	0	0	0	0	SNORD116-1_MCF7_15_25051477-25051571	0	0	0	0
SNORD116-20_liver_chr15_25087662-25087753	3	2	1	1	SNORD116-20_lung_chr15_25087662-25087753	6	2	1	1	SNORD116-20_muscle_chr15_25087662-25087753	0	0	0	0	SNORD116-20_breast_chr15_25087662-25087753	0	0	0	0	SNORD116-20_A549_15_25087662-25087753	2	1	0	1	SNORD116-20_Hct116_15_25087662-25087753	1	0	0	0	SNORD116-20_HepG2_15_25087662-25087753	4	3	0	3	SNORD116-20_K562_15_25087662-25087753	0	0	0	0	SNORD116-20_MCF7_15_25087662-25087753	0	0	0	0
SNORD116-21_liver_chr15_25088804-25088895	3	1	1	0	SNORD116-21_lung_chr15_25088804-25088895	6	3	3	0	SNORD116-21_muscle_chr15_25088804-25088895	0	0	0	0	SNORD116-21_breast_chr15_25088804-25088895	0	0	0	0	SNORD116-21_A549_15_25088804-25088895	2	1	1	0	SNORD116-21_Hct116_15_25088804-25088895	1	0	0	0	SNORD116-21_HepG2_15_25088804-25088895	8	5	4	1	SNORD116-21_K562_15_25088804-25088895	0	0	0	0	SNORD116-21_MCF7_15_25088804-25088895	0	0	0	0
SNORD116-22_liver_chr15_25089923-25090014	3	1	1	0	SNORD116-22_lung_chr15_25089923-25090014	3	1	1	0	SNORD116-22_muscle_chr15_25089923-25090014	0	0	0	0	SNORD116-22_breast_chr15_25089923-25090014	0	0	0	0	SNORD116-22_A549_15_25089923-25090014	1	0	0	0	SNORD116-22_Hct116_15_25089923-25090014	1	0	0	0	SNORD116-22_HepG2_15_25089923-25090014	4	3	3	0	SNORD116-22_K562_15_25089923-25090014	0	0	0	0	SNORD116-22_MCF7_15_25089923-25090014	0	0	0	0
SNORD116-23_liver_chr15_25091786-25091877	4	1	1	0	SNORD116-23_lung_chr15_25091786-25091877	4	1	1	0	SNORD116-23_muscle_chr15_25091786-25091877	0	0	0	0	SNORD116-23_breast_chr15_25091786-25091877	0	0	0	0	SNORD116-23_A549_15_25091786-25091877	1	0	0	0	SNORD116-23_Hct116_15_25091786-25091877	1	0	0	0	SNORD116-23_HepG2_15_25091786-25091877	4	2	2	0	SNORD116-23_K562_15_25091786-25091877	0	0	0	0	SNORD116-23_MCF7_15_25091786-25091877	0	0	0	0
SNORD116-24_liver_chr15_25094037-25094128	4	1	1	0	SNORD116-24_lung_chr15_25094037-25094128	6	2	1	1	SNORD116-24_muscle_chr15_25094037-25094128	0	0	0	0	SNORD116-24_breast_chr15_25094037-25094128	0	0	0	0	SNORD116-24_A549_15_25094037-25094128	2	0	0	0	SNORD116-24_Hct116_15_25094037-25094128	1	0	0	0	SNORD116-24_HepG2_15_25094037-25094128	4	2	2	0	SNORD116-24_K562_15_25094037-25094128	0	0	0	0	SNORD116-24_MCF7_15_25094037-25094128	0	0	0	0
SNORD116-25_liver_chr15_25097663-25097754	5	1	1	0	SNORD116-25_lung_chr15_25097663-25097754	15	1	1	0	SNORD116-25_muscle_chr15_25097663-25097754	0	0	0	0	SNORD116-25_breast_chr15_25097663-25097754	0	0	0	0	SNORD116-25_A549_15_25097663-25097754	3	0	0	0	SNORD116-25_Hct116_15_25097663-25097754	1	0	0	0	SNORD116-25_HepG2_15_25097663-25097754	5	0	0	0	SNORD116-25_K562_15_25097663-25097754	0	0	0	0	SNORD116-25_MCF7_15_25097663-25097754	0	0	0	0
SNORD116-26_liver_chr15_25099499-25099594	9	2	1	1	SNORD116-26_lung_chr15_25099499-25099594	16	1	1	0	SNORD116-26_muscle_chr15_25099499-25099594	0	0	0	0	SNORD116-26_breast_chr15_25099499-25099594	0	0	0	0	SNORD116-26_A549_15_25099499-25099594	3	1	0	1	SNORD116-26_Hct116_15_25099499-25099594	0	0	0	0	SNORD116-26_HepG2_15_25099499-25099594	4	0	0	0	SNORD116-26_K562_15_25099499-25099594	0	0	0	0	SNORD116-26_MCF7_15_25099499-25099594	0	0	0	0
SNORD116-27_liver_chr15_25101575-25101666	8	1	1	0	SNORD116-27_lung_chr15_25101575-25101666	16	0	0	0	SNORD116-27_muscle_chr15_25101575-25101666	0	0	0	0	SNORD116-27_breast_chr15_25101575-25101666	0	0	0	0	SNORD116-27_A549_15_25101575-25101666	2	0	0	0	SNORD116-27_Hct116_15_25101575-25101666	0	0	0	0	SNORD116-27_HepG2_15_25101575-25101666	5	1	1	0	SNORD116-27_K562_15_25101575-25101666	0	0	0	0	SNORD116-27_MCF7_15_25101575-25101666	0	0	0	0
SNORD116-28_liver_chr15_25104642-25104732	8	0	0	0	SNORD116-28_lung_chr15_25104642-25104732	17	0	0	0	SNORD116-28_muscle_chr15_25104642-25104732	0	0	0	0	SNORD116-28_breast_chr15_25104642-25104732	0	0	0	0	SNORD116-28_A549_15_25104642-25104732	2	0	0	0	SNORD116-28_Hct116_15_25104642-25104732	0	0	0	0	SNORD116-28_HepG2_15_25104642-25104732	4	1	1	0	SNORD116-28_K562_15_25104642-25104732	0	0	0	0	SNORD116-28_MCF7_15_25104642-25104732	0	0	0	0
SNORD116-29_liver_chr15_25106521-25106603	8	0	0	0	SNORD116-29_lung_chr15_25106521-25106603	18	1	0	1	SNORD116-29_muscle_chr15_25106521-25106603	0	0	0	0	SNORD116-29_breast_chr15_25106521-25106603	0	0	0	0	SNORD116-29_A549_15_25106521-25106603	2	0	0	0	SNORD116-29_Hct116_15_25106521-25106603	0	0	0	0	SNORD116-29_HepG2_15_25106521-25106603	3	0	0	0	SNORD116-29_K562_15_25106521-25106603	0	0	0	0	SNORD116-29_MCF7_15_25106521-25106603	0	0	0	0
SNORD116-2_liver_chr15_25054210-25054304	0	0	0	0	SNORD116-2_lung_chr15_25054210-25054304	1	0	0	0	SNORD116-2_muscle_chr15_25054210-25054304	0	0	0	0	SNORD116-2_breast_chr15_25054210-25054304	0	0	0	0	SNORD116-2_A549_15_25054210-25054304	3	1	0	1	SNORD116-2_Hct116_15_25054210-25054304	1	0	0	0	SNORD116-2_HepG2_15_25054210-25054304	4	2	1	1	SNORD116-2_K562_15_25054210-25054304	0	0	0	0	SNORD116-2_MCF7_15_25054210-25054304	0	0	0	0
SNORD116-30_liver_chr15_25108268-25108352	11	0	0	0	SNORD116-30_lung_chr15_25108268-25108352	22	0	0	0	SNORD116-30_muscle_chr15_25108268-25108352	0	0	0	0	SNORD116-30_breast_chr15_25108268-25108352	0	0	0	0	SNORD116-30_A549_15_25108268-25108352	2	0	0	0	SNORD116-30_Hct116_15_25108268-25108352	0	0	0	0	SNORD116-30_HepG2_15_25108268-25108352	3	0	0	0	SNORD116-30_K562_15_25108268-25108352	0	0	0	0	SNORD116-30_MCF7_15_25108268-25108352	0	0	0	0
SNORD116-3_liver_chr15_25056860-25056954	0	0	0	0	SNORD116-3_lung_chr15_25056860-25056954	1	1	1	0	SNORD116-3_muscle_chr15_25056860-25056954	0	0	0	0	SNORD116-3_breast_chr15_25056860-25056954	0	0	0	0	SNORD116-3_A549_15_25056860-25056954	2	0	0	0	SNORD116-3_Hct116_15_25056860-25056954	1	0	0	0	SNORD116-3_HepG2_15_25056860-25056954	3	2	1	1	SNORD116-3_K562_15_25056860-25056954	0	0	0	0	SNORD116-3_MCF7_15_25056860-25056954	0	0	0	0
SNORD116-4_liver_chr15_25059538-25059633	1	0	0	0	SNORD116-4_lung_chr15_25059538-25059633	3	3	3	0	SNORD116-4_muscle_chr15_25059538-25059633	0	0	0	0	SNORD116-4_breast_chr15_25059538-25059633	0	0	0	0	SNORD116-4_A549_15_25059538-25059633	2	0	0	0	SNORD116-4_Hct116_15_25059538-25059633	1	0	0	0	SNORD116-4_HepG2_15_25059538-25059633	1	0	0	0	SNORD116-4_K562_15_25059538-25059633	0	0	0	0	SNORD116-4_MCF7_15_25059538-25059633	0	0	0	0
SNORD116-5_liver_chr15_25062333-25062427	1	0	0	0	SNORD116-5_lung_chr15_25062333-25062427	3	2	2	0	SNORD116-5_muscle_chr15_25062333-25062427	0	0	0	0	SNORD116-5_breast_chr15_25062333-25062427	0	0	0	0	SNORD116-5_A549_15_25062333-25062427	2	0	0	0	SNORD116-5_Hct116_15_25062333-25062427	1	0	0	0	SNORD116-5_HepG2_15_25062333-25062427	1	0	0	0	SNORD116-5_K562_15_25062333-25062427	0	0	0	0	SNORD116-5_MCF7_15_25062333-25062427	0	0	0	0
SNORD116-6_liver_chr15_25065026-25065121	1	0	0	0	SNORD116-6_lung_chr15_25065026-25065121	3	2	2	0	SNORD116-6_muscle_chr15_25065026-25065121	0	0	0	0	SNORD116-6_breast_chr15_25065026-25065121	0	0	0	0	SNORD116-6_A549_15_25065026-25065121	2	0	0	0	SNORD116-6_Hct116_15_25065026-25065121	1	0	0	0	SNORD116-6_HepG2_15_25065026-25065121	2	1	0	1	SNORD116-6_K562_15_25065026-25065121	0	0	0	0	SNORD116-6_MCF7_15_25065026-25065121	0	0	0	0
SNORD116-7_liver_chr15_25067788-25067882	1	0	0	0	SNORD116-7_lung_chr15_25067788-25067882	3	2	2	0	SNORD116-7_muscle_chr15_25067788-25067882	0	0	0	0	SNORD116-7_breast_chr15_25067788-25067882	0	0	0	0	SNORD116-7_A549_15_25067788-25067882	1	0	0	0	SNORD116-7_Hct116_15_25067788-25067882	1	0	0	0	SNORD116-7_HepG2_15_25067788-25067882	2	0	0	0	SNORD116-7_K562_15_25067788-25067882	0	0	0	0	SNORD116-7_MCF7_15_25067788-25067882	0	0	0	0
SNORD116-8_liver_chr15_25070432-25070526	1	0	0	0	SNORD116-8_lung_chr15_25070432-25070526	4	1	1	0	SNORD116-8_muscle_chr15_25070432-25070526	0	0	0	0	SNORD116-8_breast_chr15_25070432-25070526	0	0	0	0	SNORD116-8_A549_15_25070432-25070526	1	0	0	0	SNORD116-8_Hct116_15_25070432-25070526	1	0	0	0	SNORD116-8_HepG2_15_25070432-25070526	1	0	0	0	SNORD116-8_K562_15_25070432-25070526	0	0	0	0	SNORD116-8_MCF7_15_25070432-25070526	0	0	0	0
SNORD116-9_liver_chr15_25073107-25073201	2	1	0	1	SNORD116-9_lung_chr15_25073107-25073201	4	2	2	0	SNORD116-9_muscle_chr15_25073107-25073201	0	0	0	0	SNORD116-9_breast_chr15_25073107-25073201	0	0	0	0	SNORD116-9_A549_15_25073107-25073201	1	0	0	0	SNORD116-9_Hct116_15_25073107-25073201	1	0	0	0	SNORD116-9_HepG2_15_25073107-25073201	2	1	0	1	SNORD116-9_K562_15_25073107-25073201	0	0	0	0	SNORD116-9_MCF7_15_25073107-25073201	0	0	0	0
SNORD116_liver_chr1_215630026-215630117	12	0	0	0	SNORD116_lung_chr1_215630026-215630117	3	0	0	0	SNORD116_muscle_chr1_215630026-215630117	1	0	0	0	SNORD116_breast_chr1_215630026-215630117	0	0	0	0	SNORD116_A549_1_215630026-215630117	1	0	0	0	SNORD116_Hct116_1_215630026-215630117	1	0	0	0	SNORD116_HepG2_1_215630026-215630117	0	0	0	0	SNORD116_K562_1_215630026-215630117	0	0	0	0	SNORD116_MCF7_1_215630026-215630117	1	0	0	0
SNORD116_liver_chr9_126426893-126426970	11	0	0	0	SNORD116_lung_chr9_126426893-126426970	23	2	2	0	SNORD116_muscle_chr9_126426893-126426970	0	0	0	0	SNORD116_breast_chr9_126426893-126426970	2	0	0	0	SNORD116_A549_9_126426893-126426970	2	0	0	0	SNORD116_Hct116_9_126426893-126426970	1	0	0	0	SNORD116_HepG2_9_126426893-126426970	15	1	1	0	SNORD116_K562_9_126426893-126426970	0	0	0	0	SNORD116_MCF7_9_126426893-126426970	0	0	0	0
SNORD117_liver_chr6_31536374-31536449	1431	3	3	0	SNORD117_lung_chr6_31536374-31536449	3046	2	2	0	SNORD117_muscle_chr6_31536374-31536449	0	0	0	0	SNORD117_breast_chr6_31536374-31536449	72	0	0	0	SNORD117_A549_6_31536374-31536449	536	0	0	0	SNORD117_Hct116_6_31536374-31536449	1568	0	0	0	SNORD117_HepG2_6_31536374-31536449	368	1	1	0	SNORD117_K562_6_31536374-31536449	898	0	0	0	SNORD117_MCF7_6_31536374-31536449	280	0	0	0
SNORD118_liver_chr17_8173454-8173587	30	20	11	9	SNORD118_lung_chr17_8173454-8173587	133	92	80	12	SNORD118_muscle_chr17_8173454-8173587	0	0	0	0	SNORD118_breast_chr17_8173454-8173587	32	21	1	20	SNORD118_A549_17_8173454-8173587	20	12	10	2	SNORD118_Hct116_17_8173454-8173587	38	21	18	3	SNORD118_HepG2_17_8173454-8173587	2	1	1	0	SNORD118_K562_17_8173454-8173587	20	14	8	6	SNORD118_MCF7_17_8173454-8173587	17	10	8	2
SNORD119_liver_chr20_2462952-2463047	6756	4	3	1	SNORD119_lung_chr20_2462952-2463047	15844	5	4	1	SNORD119_muscle_chr20_2462952-2463047	0	0	0	0	SNORD119_breast_chr20_2462952-2463047	506	1	1	0	SNORD119_A549_20_2462952-2463047	5327	1	1	0	SNORD119_Hct116_20_2462952-2463047	5244	3	2	1	SNORD119_HepG2_20_2462952-2463047	4430	1	1	0	SNORD119_K562_20_2462952-2463047	2280	0	0	0	SNORD119_MCF7_20_2462952-2463047	1380	0	0	0
SNORD11B_liver_chr2_202291332-202291421	884	4	0	4	SNORD11B_lung_chr2_202291332-202291421	1715	5	2	3	SNORD11B_muscle_chr2_202291332-202291421	1822	5	1	4	SNORD11B_breast_chr2_202291332-202291421	63	0	0	0	SNORD11_A549_2_202293051-202293134	469	5	1	4	SNORD11B_Hct116_2_202291332-202291421	719	0	0	0	SNORD11B_HepG2_2_202291332-202291421	684	1	0	1	SNORD11B_K562_2_202291332-202291421	415	1	0	1	SNORD11B_MCF7_2_202291332-202291421	220	1	1	0
SNORD11_liver_chr2_202293051-202293134	874	1	1	0	SNORD11_lung_chr2_202293051-202293134	1726	6	6	0	SNORD11_muscle_chr2_202293051-202293134	1834	8	8	0	SNORD11_breast_chr2_202293051-202293134	61	1	0	1	SNORD11B_A549_2_202291332-202291421	471	1	0	1	SNORD11_Hct116_2_202293051-202293134	727	2	1	1	SNORD11_HepG2_2_202293051-202293134	696	4	2	2	SNORD11_K562_2_202293051-202293134	421	4	2	2	SNORD11_MCF7_2_202293051-202293134	234	0	0	0
SNORD121A_liver_chr9_33952769-33952850	22	0	0	0	SNORD121A_lung_chr9_33952769-33952850	76	2	2	0	SNORD121A_muscle_chr9_33952769-33952850	0	0	0	0	SNORD121A_breast_chr9_33952769-33952850	3	0	0	0	SNORD121A_A549_9_33952769-33952850	55	0	0	0	SNORD121A_Hct116_9_33952769-33952850	30	1	1	0	SNORD121A_HepG2_9_33952769-33952850	39	0	0	0	SNORD121A_K562_9_33952769-33952850	26	0	0	0	SNORD121A_MCF7_9_33952769-33952850	9	0	0	0
SNORD121B_liver_chr9_33934296-33934376	32	2	2	0	SNORD121B_lung_chr9_33934296-33934376	115	5	3	2	SNORD121B_muscle_chr9_33934296-33934376	0	0	0	0	SNORD121B_breast_chr9_33934296-33934376	8	0	0	0	SNORD121B_A549_9_33934296-33934376	50	6	1	5	SNORD121B_Hct116_9_33934296-33934376	34	6	1	5	SNORD121B_HepG2_9_33934296-33934376	19	0	0	0	SNORD121B_K562_9_33934296-33934376	22	5	4	1	SNORD121B_MCF7_9_33934296-33934376	7	0	0	0
SNORD123_liver_chr5_9548836-9548905	142	1	1	0	SNORD123_lung_chr5_9548836-9548905	813	2	1	1	SNORD123_muscle_chr5_9548836-9548905	85	1	1	0	SNORD123_breast_chr5_9548836-9548905	38	0	0	0	SNORD123_A549_5_9548836-9548905	0	0	0	0	SNORD123_Hct116_5_9548836-9548905	0	0	0	0	SNORD123_HepG2_5_9548836-9548905	0	0	0	0	SNORD123_K562_5_9548836-9548905	0	0	0	0	SNORD123_MCF7_5_9548836-9548905	24	0	0	0
SNORD124_liver_chr17_40027542-40027645	87	3	2	1	SNORD124_lung_chr17_40027542-40027645	179	4	4	0	SNORD124_muscle_chr17_40027542-40027645	0	0	0	0	SNORD124_breast_chr17_40027542-40027645	6	0	0	0	SNORD124_A549_17_40027542-40027645	39	1	1	0	SNORD124_Hct116_17_40027542-40027645	50	1	0	1	SNORD124_HepG2_17_40027542-40027645	44	0	0	0	SNORD124_K562_17_40027542-40027645	42	0	0	0	SNORD124_MCF7_17_40027542-40027645	6	0	0	0
SNORD125_liver_chr22_29333163-29333258	138	10	10	0	SNORD125_lung_chr22_29333163-29333258	251	12	12	0	SNORD125_muscle_chr22_29333163-29333258	0	0	0	0	SNORD125_breast_chr22_29333163-29333258	9	0	0	0	SNORD125_A549_22_29333163-29333258	32	0	0	0	SNORD125_Hct116_22_29333163-29333258	28	1	0	1	SNORD125_HepG2_22_29333163-29333258	11	0	0	0	SNORD125_K562_22_29333163-29333258	30	1	0	1	SNORD125_MCF7_22_29333163-29333258	18	0	0	0
SNORD126_liver_chr14_20326450-20326526	302	0	0	0	SNORD126_lung_chr14_20326450-20326526	763	0	0	0	SNORD126_muscle_chr14_20326450-20326526	0	0	0	0	SNORD126_breast_chr14_20326450-20326526	35	0	0	0	SNORD126_A549_14_20326450-20326526	83	0	0	0	SNORD126_Hct116_14_20326450-20326526	216	0	0	0	SNORD126_HepG2_14_20326450-20326526	153	0	0	0	SNORD126_K562_14_20326450-20326526	383	0	0	0	SNORD126_MCF7_14_20326450-20326526	82	0	0	0
SNORD127_liver_chr14_45110883-45110968	95	2	1	1	SNORD127_lung_chr14_45110883-45110968	158	0	0	0	SNORD127_muscle_chr14_45110883-45110968	0	0	0	0	SNORD127_breast_chr14_45110883-45110968	23	0	0	0	SNORD127_A549_14_45110883-45110968	68	0	0	0	SNORD127_Hct116_14_45110883-45110968	62	0	0	0	SNORD127_HepG2_14_45110883-45110968	49	0	0	0	SNORD127_K562_14_45110883-45110968	43	0	0	0	SNORD127_MCF7_14_45110883-45110968	30	0	0	0
SNORD128_liver_chr1_8494800-8494913	13	0	0	0	SNORD128_lung_chr1_8494800-8494913	18	0	0	0	SNORD128_muscle_chr1_8494800-8494913	35	1	1	0	SNORD128_breast_chr1_8494800-8494913	1	0	0	0	SNORD128_A549_1_8494800-8494913	4	0	0	0	SNORD128_Hct116_1_8494800-8494913	1	0	0	0	SNORD128_HepG2_1_8494800-8494913	8	0	0	0	SNORD128_K562_1_8494800-8494913	8	0	0	0	SNORD128_MCF7_1_8494800-8494913	1	0	0	0
SNORD129_liver_chr10_7186680-7186784	2	0	0	0	SNORD129_lung_chr10_7186680-7186784	3	1	1	0	SNORD129_muscle_chr10_7186680-7186784	0	0	0	0	SNORD129_breast_chr10_7186680-7186784	0	0	0	0	SNORD129_A549_10_7186680-7186784	0	0	0	0	SNORD129_Hct116_10_7186680-7186784	0	0	0	0	SNORD129_HepG2_10_7186680-7186784	0	0	0	0	SNORD129_K562_10_7186680-7186784	1	0	0	0	SNORD129_MCF7_10_7186680-7186784	0	0	0	0
SNORD12B_liver_chr20_49280319-49280409	3272	6	4	2	SNORD12B_lung_chr20_49280319-49280409	18886	23	20	3	SNORD12B_muscle_chr20_49280319-49280409	0	0	0	0	SNORD12B_breast_chr20_49280319-49280409	1720	1	1	0	SNORD12_A549_20_49280683-49280772	3654	3	3	0	SNORD12B_Hct116_20_49280319-49280409	6033	10	7	3	SNORD12B_HepG2_20_49280319-49280409	11066	2	2	0	SNORD12B_K562_20_49280319-49280409	11199	4	4	0	SNORD12B_MCF7_20_49280319-49280409	4515	3	2	1
SNORD12C_liver_chr20_49278940-49279028	3147	9	9	0	SNORD12C_lung_chr20_49278940-49279028	18117	39	39	0	SNORD12C_muscle_chr20_49278940-49279028	0	0	0	0	SNORD12_breast_chr20_49280683-49280772	1741	0	0	0	SNORD12B_A549_20_49280319-49280409	3592	1	1	0	SNORD12C_Hct116_20_49278940-49279028	5498	18	18	0	SNORD12C_HepG2_20_49278940-49279028	9372	2	2	0	SNORD12C_K562_20_49278940-49279028	10165	11	11	0	SNORD12C_MCF7_20_49278940-49279028	4033	7	7	0
SNORD12_liver_chr20_49280683-49280772	3254	4	4	0	SNORD12_lung_chr20_49280683-49280772	18934	25	24	1	SNORD12_muscle_chr20_49280683-49280772	0	0	0	0	SNORD12C_breast_chr20_49278940-49279028	1673	5	5	0	SNORD12C_A549_20_49278940-49279028	3122	10	10	0	SNORD12_Hct116_20_49280683-49280772	6046	7	7	0	SNORD12_HepG2_20_49280683-49280772	11197	3	3	0	SNORD12_K562_20_49280683-49280772	11349	3	3	0	SNORD12_MCF7_20_49280683-49280772	4586	5	4	1
SNORD130_liver_chr10_28073237-28073378	3	0	0	0	SNORD130_lung_chr10_28073237-28073378	32	0	0	0	SNORD130_muscle_chr10_28073237-28073378	0	0	0	0	SNORD130_breast_chr10_28073237-28073378	0	0	0	0	SNORD130_A549_10_28073237-28073378	1	0	0	0	SNORD130_Hct116_10_28073237-28073378	48	0	0	0	SNORD130_HepG2_10_28073237-28073378	3	0	0	0	SNORD130_K562_10_28073237-28073378	2	0	0	0	SNORD130_MCF7_10_28073237-28073378	3	0	0	0
SNORD131_liver_chr11_1949331-1949476	2656	0	0	0	SNORD131_lung_chr11_1949331-1949476	3760	0	0	0	SNORD131_muscle_chr11_1949331-1949476	0	0	0	0	SNORD131_breast_chr11_1949331-1949476	154	0	0	0	SNORD131_A549_11_1949331-1949476	616	0	0	0	SNORD131_Hct116_11_1949331-1949476	812	0	0	0	SNORD131_HepG2_11_1949331-1949476	254	0	0	0	SNORD131_K562_11_1949331-1949476	439	0	0	0	SNORD131_MCF7_11_1949331-1949476	254	0	0	0
SNORD132_liver_chr2_110658150-110658249	7	0	0	0	SNORD132_lung_chr2_110658150-110658249	17	0	0	0	SNORD132_muscle_chr2_110658150-110658249	2	0	0	0	SNORD132_breast_chr2_110658150-110658249	0	0	0	0	SNORD132_A549_2_110658150-110658249	63	0	0	0	SNORD132_Hct116_2_110658150-110658249	70	0	0	0	SNORD132_HepG2_2_110658150-110658249	10	0	0	0	SNORD132_K562_2_110658150-110658249	82	0	0	0	SNORD132_MCF7_2_110658150-110658249	13	0	0	0
SNORD133_liver_chr12_50456571-50456786	70	2	1	1	SNORD133_lung_chr12_50456571-50456786	77	1	1	0	SNORD133_muscle_chr12_50456571-50456786	0	0	0	0	SNORD133_breast_chr12_50456571-50456786	3	0	0	0	SNORD133_A549_12_50456571-50456786	36	0	0	0	SNORD133_Hct116_12_50456571-50456786	31	0	0	0	SNORD133_HepG2_12_50456571-50456786	24	0	0	0	SNORD133_K562_12_50456571-50456786	37	0	0	0	SNORD133_MCF7_12_50456571-50456786	16	1	1	0
SNORD134_liver_chr17_82089960-82090140	26	0	0	0	SNORD134_lung_chr17_82089960-82090140	38	0	0	0	SNORD134_muscle_chr17_82089960-82090140	0	0	0	0	SNORD134_breast_chr17_82089960-82090140	0	0	0	0	SNORD134_A549_17_82089960-82090140	11	0	0	0	SNORD134_Hct116_17_82089960-82090140	11	0	0	0	SNORD134_HepG2_17_82089960-82090140	4	0	0	0	SNORD134_K562_17_82089960-82090140	5	0	0	0	SNORD134_MCF7_17_82089960-82090140	4	1	0	1
SNORD135_liver_chr19_12703597-12703671	49	2	2	0	SNORD135_lung_chr19_12703597-12703671	128	0	0	0	SNORD135_muscle_chr19_12703597-12703671	0	0	0	0	SNORD135_breast_chr19_12703597-12703671	7	0	0	0	SNORD135_A549_19_12703597-12703671	9	0	0	0	SNORD135_Hct116_19_12703597-12703671	13	1	1	0	SNORD135_HepG2_19_12703597-12703671	15	1	1	0	SNORD135_K562_19_12703597-12703671	34	0	0	0	SNORD135_MCF7_19_12703597-12703671	13	0	0	0
SNORD136_liver_chr3_52688882-52688961	684	0	0	0	SNORD136_lung_chr3_52688882-52688961	1017	1	1	0	SNORD136_muscle_chr3_52688882-52688961	2295	0	0	0	SNORD136_breast_chr3_52688882-52688961	46	0	0	0	SNORD136_A549_3_52688882-52688961	282	0	0	0	SNORD136_Hct116_3_52688882-52688961	764	2	0	2	SNORD136_HepG2_3_52688882-52688961	262	0	0	0	SNORD136_K562_3_52688882-52688961	252	0	0	0	SNORD136_MCF7_3_52688882-52688961	105	0	0	0
SNORD137_liver_chr9_12972555-12972633	4	2	2	0	SNORD137_lung_chr9_12972555-12972633	14	6	6	0	SNORD137_muscle_chr9_12972555-12972633	0	0	0	0	SNORD137_breast_chr9_12972555-12972633	0	0	0	0	SNORD137_A549_9_12972555-12972633	59	0	0	0	SNORD137_Hct116_9_12972555-12972633	48	0	0	0	SNORD137_HepG2_9_12972555-12972633	10	0	0	0	SNORD137_K562_9_12972555-12972633	22	3	3	0	SNORD137_MCF7_9_12972555-12972633	15	0	0	0
SNORD138_liver_chr5_86620497-86620575	34321	10	9	1	SNORD138_lung_chr5_86620497-86620575	40607	19	19	0	SNORD138_muscle_chr5_86620497-86620575	101380	10	10	0	SNORD138_breast_chr5_86620497-86620575	2013	2	2	0	SNORD138_A549_5_86620497-86620575	8304	1	1	0	SNORD138_Hct116_5_86620497-86620575	11062	0	0	0	SNORD138_HepG2_5_86620497-86620575	6074	0	0	0	SNORD138_K562_5_86620497-86620575	13624	4	4	0	SNORD138_MCF7_5_86620497-86620575	6307	3	3	0
SNORD139_liver_chr22_39316842-39316896	34884	77	77	0	SNORD139_lung_chr22_39316842-39316896	82434	223	220	3	SNORD139_muscle_chr22_39316842-39316896	0	0	0	0	SNORD139_breast_chr22_39316842-39316896	7498	13	13	0	SNORD139_A549_22_39316842-39316896	8439	7	7	0	SNORD139_Hct116_22_39316842-39316896	23143	45	45	0	SNORD139_HepG2_22_39316842-39316896	14556	3	3	0	SNORD139_K562_22_39316842-39316896	23422	15	15	0	SNORD139_MCF7_22_39316842-39316896	4418	7	7	0
SNORD13C_liver_chr1_150261694-150261797	19	0	0	0	SNORD13C_lung_chr1_150261694-150261797	35	2	2	0	SNORD13C_muscle_chr1_150261694-150261797	125	12	12	0	SNORD13C_breast_chr1_150261694-150261797	1	0	0	0	SNORD13C_A549_1_150261694-150261797	8	0	0	0	SNORD13C_Hct116_1_150261694-150261797	4	0	0	0	SNORD13C_HepG2_1_150261694-150261797	9	0	0	0	SNORD13C_K562_1_150261694-150261797	7	1	1	0	SNORD13C_MCF7_1_150261694-150261797	2	1	1	0
SNORD13E_liver_chr15_65696833-65696936	13	2	2	0	SNORD13E_lung_chr15_65696833-65696936	25	5	5	0	SNORD13E_muscle_chr15_65696833-65696936	0	0	0	0	SNORD13E_breast_chr15_65696833-65696936	1	0	0	0	SNORD13E_A549_15_65696833-65696936	5	1	0	1	SNORD13E_Hct116_15_65696833-65696936	0	0	0	0	SNORD13E_HepG2_15_65696833-65696936	3	0	0	0	SNORD13E_K562_15_65696833-65696936	8	1	1	0	SNORD13E_MCF7_15_65696833-65696936	1	0	0	0
SNORD13F_liver_chr11_66053144-66053228	779	16	16	0	SNORD13F_lung_chr11_66053144-66053228	2068	46	46	0	SNORD13F_muscle_chr11_66053144-66053228	0	0	0	0	SNORD13F_breast_chr11_66053144-66053228	83	3	3	0	SNORD13F_A549_11_66053144-66053228	439	0	0	0	SNORD13F_Hct116_11_66053144-66053228	813	1	1	0	SNORD13F_HepG2_11_66053144-66053228	474	2	2	0	SNORD13F_K562_11_66053144-66053228	568	4	4	0	SNORD13F_MCF7_11_66053144-66053228	208	2	2	0
SNORD13H_liver_chr16_69708572-69708675	9	1	1	0	SNORD13H_lung_chr16_69708572-69708675	36	2	2	0	SNORD13H_muscle_chr16_69708572-69708675	0	0	0	0	SNORD13H_breast_chr16_69708572-69708675	0	0	0	0	SNORD13H_A549_16_69708572-69708675	41	2	2	0	SNORD13H_Hct116_16_69708572-69708675	12	0	0	0	SNORD13H_HepG2_16_69708572-69708675	14	2	2	0	SNORD13H_K562_16_69708572-69708675	6	1	1	0	SNORD13H_MCF7_16_69708572-69708675	17	1	1	0
SNORD13I_liver_chr11_100934274-100934378	4	0	0	0	SNORD13I_lung_chr11_100934274-100934378	4	0	0	0	SNORD13I_muscle_chr11_100934274-100934378	0	0	0	0	SNORD13I_breast_chr11_100934274-100934378	0	0	0	0	SNORD13I_A549_11_100934274-100934378	1	0	0	0	SNORD13I_Hct116_11_100934274-100934378	1	0	0	0	SNORD13I_HepG2_11_100934274-100934378	0	0	0	0	SNORD13I_K562_11_100934274-100934378	0	0	0	0	SNORD13I_MCF7_11_100934274-100934378	1	1	1	0
SNORD13P2_liver_chr7_4689429-4689633	2	0	0	0	SNORD13P2_lung_chr7_4689429-4689633	27	2	2	0	SNORD13P2_muscle_chr7_4689429-4689633	0	0	0	0	SNORD13P2_breast_chr7_4689429-4689633	1	0	0	0	SNORD13P2_A549_7_4689429-4689633	3	0	0	0	SNORD13P2_Hct116_7_4689429-4689633	1	0	0	0	SNORD13P2_HepG2_7_4689429-4689633	2	0	0	0	SNORD13P2_K562_7_4689429-4689633	3	0	0	0	SNORD13P2_MCF7_7_4689429-4689633	3	0	0	0
SNORD13P3_liver_chr3_47250523-47250626	17	1	0	1	SNORD13P3_lung_chr3_47250523-47250626	28	2	2	0	SNORD13P3_muscle_chr3_47250523-47250626	13	1	1	0	SNORD13P3_breast_chr3_47250523-47250626	7	0	0	0	SNORD13P3_A549_3_47250523-47250626	8	1	0	1	SNORD13P3_Hct116_3_47250523-47250626	6	1	0	1	SNORD13P3_HepG2_3_47250523-47250626	13	0	0	0	SNORD13P3_K562_3_47250523-47250626	25	1	0	1	SNORD13P3_MCF7_3_47250523-47250626	6	0	0	0
SNORD141A_liver_chr9_133020430-133020534	70269	502	495	7	SNORD141A_lung_chr9_133020430-133020534	214692	501	486	15	SNORD141A_muscle_chr9_133020430-133020534	0	0	0	0	SNORD141A_breast_chr9_133020430-133020534	12557	500	489	11	SNORD141A_A549_9_133020430-133020534	17104	500	497	3	SNORD141A_Hct116_9_133020430-133020534	57603	500	499	1	SNORD141A_HepG2_9_133020430-133020534	39204	500	494	6	SNORD141A_K562_9_133020430-133020534	61207	500	498	2	SNORD141A_MCF7_9_133020430-133020534	8915	500	484	16
SNORD141B_liver_chr5_14652278-14652382	69706	3	0	3	SNORD141B_lung_chr5_14652278-14652382	213013	23	15	8	SNORD141B_muscle_chr5_14652278-14652382	37847	1	1	0	SNORD141B_breast_chr5_14652278-14652382	12465	4	3	1	SNORD141B_A549_5_14652278-14652382	16241	3	3	0	SNORD141B_Hct116_5_14652278-14652382	54893	8	5	3	SNORD141B_HepG2_5_14652278-14652382	36634	3	2	1	SNORD141B_K562_5_14652278-14652382	57666	13	8	5	SNORD141B_MCF7_5_14652278-14652382	8427	5	3	2
SNORD142_liver_chr10_3134104-3134298	126	1	1	0	SNORD142_lung_chr10_3134104-3134298	684	9	8	1	SNORD142_muscle_chr10_3134104-3134298	0	0	0	0	SNORD142_breast_chr10_3134104-3134298	41	0	0	0	SNORD142_A549_10_3134104-3134298	779	0	0	0	SNORD142_Hct116_10_3134104-3134298	572	0	0	0	SNORD142_HepG2_10_3134104-3134298	3	0	0	0	SNORD142_K562_10_3134104-3134298	208	0	0	0	SNORD142_MCF7_10_3134104-3134298	125	1	1	0
SNORD143_liver_chr4_82895853-82895928	102	7	6	1	SNORD143_lung_chr4_82895853-82895928	468	29	27	2	SNORD143_muscle_chr4_82895853-82895928	456	14	10	4	SNORD143_breast_chr4_82895853-82895928	16	2	2	0	SNORD143_A549_4_82895853-82895928	48	2	2	0	SNORD143_Hct116_4_82895853-82895928	191	11	5	6	SNORD143_HepG2_4_82895853-82895928	83	3	2	1	SNORD143_K562_4_82895853-82895928	155	11	10	1	SNORD143_MCF7_4_82895853-82895928	40	5	3	2
SNORD144_liver_chr4_82898140-82898225	100	4	4	0	SNORD144_lung_chr4_82898140-82898225	471	11	11	0	SNORD144_muscle_chr4_82898140-82898225	452	4	4	0	SNORD144_breast_chr4_82898140-82898225	14	1	1	0	SNORD144_A549_4_82898140-82898225	48	0	0	0	SNORD144_Hct116_4_82898140-82898225	186	0	0	0	SNORD144_HepG2_4_82898140-82898225	83	1	1	0	SNORD144_K562_4_82898140-82898225	157	3	3	0	SNORD144_MCF7_4_82898140-82898225	38	3	3	0
SNORD145_liver_chr1_44670957-44671056	1337	0	0	0	SNORD145_lung_chr1_44670957-44671056	823	2	1	1	SNORD145_muscle_chr1_44670957-44671056	367	0	0	0	SNORD145_breast_chr1_44670957-44671056	32	0	0	0	SNORD145_A549_1_44670957-44671056	78	0	0	0	SNORD145_Hct116_1_44670957-44671056	71	0	0	0	SNORD145_HepG2_1_44670957-44671056	62	0	0	0	SNORD145_K562_1_44670957-44671056	26	0	0	0	SNORD145_MCF7_1_44670957-44671056	33	0	0	0
SNORD146_liver_chr3_47661565-47661694	40	0	0	0	SNORD146_lung_chr3_47661565-47661694	127	0	0	0	SNORD146_muscle_chr3_47661565-47661694	202	0	0	0	SNORD146_breast_chr3_47661565-47661694	6	0	0	0	SNORD146_A549_3_47661565-47661694	46	1	0	1	SNORD146_Hct116_3_47661565-47661694	66	1	0	1	SNORD146_HepG2_3_47661565-47661694	79	0	0	0	SNORD146_K562_3_47661565-47661694	110	0	0	0	SNORD146_MCF7_3_47661565-47661694	22	0	0	0
SNORD147_liver_chr11_16925938-16926022	16	0	0	0	SNORD147_lung_chr11_16925938-16926022	14	0	0	0	SNORD147_muscle_chr11_16925938-16926022	0	0	0	0	SNORD147_breast_chr11_16925938-16926022	0	0	0	0	SNORD147_A549_11_16925938-16926022	9	0	0	0	SNORD147_Hct116_11_16925938-16926022	2	0	0	0	SNORD147_HepG2_11_16925938-16926022	13	0	0	0	SNORD147_K562_11_16925938-16926022	4	0	0	0	SNORD147_MCF7_11_16925938-16926022	9	0	0	0
SNORD149_liver_chr8_143506185-143506248	21	0	0	0	SNORD149_lung_chr8_143506185-143506248	43	0	0	0	SNORD149_muscle_chr8_143506185-143506248	0	0	0	0	SNORD149_breast_chr8_143506185-143506248	1	0	0	0	SNORD149_A549_8_143506185-143506248	9	0	0	0	SNORD149_Hct116_8_143506185-143506248	4	0	0	0	SNORD149_HepG2_8_143506185-143506248	5	0	0	0	SNORD149_K562_8_143506185-143506248	5	0	0	0	SNORD149_MCF7_8_143506185-143506248	1	0	0	0
SNORD14A_liver_chr11_17074654-17074744	58968	45	45	0	SNORD14A_lung_chr11_17074654-17074744	127805	56	55	1	SNORD14A_muscle_chr11_17074654-17074744	0	0	0	0	SNORD14A_breast_chr11_17074654-17074744	9965	21	21	0	SNORD14_A549_2_24969388-24969477	9	0	0	0	SNORD14A_Hct116_11_17074654-17074744	27887	2	2	0	SNORD14A_HepG2_11_17074654-17074744	29735	5	4	1	SNORD14A_K562_11_17074654-17074744	41359	15	15	0	SNORD14A_MCF7_11_17074654-17074744	13027	10	9	1
SNORD14B_liver_chr11_17075779-17075868	59828	23	23	0	SNORD14B_lung_chr11_17075779-17075868	129105	111	110	1	SNORD14B_muscle_chr11_17075779-17075868	0	0	0	0	SNORD14B_breast_chr11_17075779-17075868	9748	2	2	0	SNORD14A_A549_11_17074654-17074744	23958	8	7	1	SNORD14B_Hct116_11_17075779-17075868	29426	17	16	1	SNORD14B_HepG2_11_17075779-17075868	32401	21	21	0	SNORD14B_K562_11_17075779-17075868	42550	17	17	0	SNORD14B_MCF7_11_17075779-17075868	14022	18	17	1
SNORD14C_liver_chr11_123059335-123059422	7459	17	15	2	SNORD14C_lung_chr11_123059335-123059422	10855	35	32	3	SNORD14C_muscle_chr11_123059335-123059422	0	0	0	0	SNORD14_breast_chr2_24969388-24969477	3	0	0	0	SNORD14B_A549_11_17075779-17075868	24620	6	5	1	SNORD14C_Hct116_11_123059335-123059422	11772	20	19	1	SNORD14C_HepG2_11_123059335-123059422	3700	0	0	0	SNORD14C_K562_11_123059335-123059422	3836	4	3	1	SNORD14C_MCF7_11_123059335-123059422	1257	0	0	0
SNORD14D_liver_chr11_123058909-123058995	7884	20	20	0	SNORD14D_lung_chr11_123058909-123058995	11547	44	40	4	SNORD14D_muscle_chr11_123058909-123058995	0	0	0	0	SNORD14C_breast_chr11_123059335-123059422	192	0	0	0	SNORD14C_A549_11_123059335-123059422	3879	4	2	2	SNORD14D_Hct116_11_123058909-123058995	11961	17	13	4	SNORD14D_HepG2_11_123058909-123058995	3741	2	2	0	SNORD14D_K562_11_123058909-123058995	3913	4	4	0	SNORD14D_MCF7_11_123058909-123058995	1257	2	2	0
SNORD14E_liver_chr11_123058077-123058161	9478	22	21	1	SNORD14E_lung_chr11_123058077-123058161	14624	23	19	4	SNORD14E_muscle_chr11_123058077-123058161	0	0	0	0	SNORD14D_breast_chr11_123058909-123058995	209	0	0	0	SNORD14D_A549_11_123058909-123058995	3978	1	1	0	SNORD14E_Hct116_11_123058077-123058161	12606	9	9	0	SNORD14E_HepG2_11_123058077-123058161	4015	1	1	0	SNORD14E_K562_11_123058077-123058161	4194	2	2	0	SNORD14E_MCF7_11_123058077-123058161	1389	1	1	0
SNORD14_liver_chr2_24969388-24969477	7	0	0	0	SNORD14_lung_chr2_24969388-24969477	14	0	0	0	SNORD14_muscle_chr2_24969388-24969477	48	1	1	0	SNORD14E_breast_chr11_123058077-123058161	322	0	0	0	SNORD14E_A549_11_123058077-123058161	4544	0	0	0	SNORD14_Hct116_2_24969388-24969477	1	0	0	0	SNORD14_HepG2_2_24969388-24969477	4	0	0	0	SNORD14_K562_2_24969388-24969477	1	0	0	0	SNORD14_MCF7_2_24969388-24969477	5	0	0	0
SNORD150_liver_chr11_119190567-119190641	24	0	0	0	SNORD150_lung_chr11_119190567-119190641	195	7	7	0	SNORD150_muscle_chr11_119190567-119190641	0	0	0	0	SNORD150_breast_chr11_119190567-119190641	2	0	0	0	SNORD150_A549_11_119190567-119190641	4	0	0	0	SNORD150_Hct116_11_119190567-119190641	35	0	0	0	SNORD150_HepG2_11_119190567-119190641	4	0	0	0	SNORD150_K562_11_119190567-119190641	5	0	0	0	SNORD150_MCF7_11_119190567-119190641	48	0	0	0
SNORD151_liver_chr7_47464720-47464803	32	1	1	0	SNORD151_lung_chr7_47464720-47464803	75	0	0	0	SNORD151_muscle_chr7_47464720-47464803	0	0	0	0	SNORD151_breast_chr7_47464720-47464803	0	0	0	0	SNORD151_A549_7_47464720-47464803	239	0	0	0	SNORD151_Hct116_7_47464720-47464803	3	0	0	0	SNORD151_HepG2_7_47464720-47464803	61	0	0	0	SNORD151_K562_7_47464720-47464803	5	0	0	0	SNORD151_MCF7_7_47464720-47464803	5	0	0	0
SNORD152_liver_chr19_38163096-38163149	13	3	3	0	SNORD152_lung_chr19_38163096-38163149	34	4	4	0	SNORD152_muscle_chr19_38163096-38163149	0	0	0	0	SNORD152_breast_chr19_38163096-38163149	1	0	0	0	SNORD152_A549_19_38163096-38163149	21	1	1	0	SNORD152_Hct116_19_38163096-38163149	1	0	0	0	SNORD152_HepG2_19_38163096-38163149	0	0	0	0	SNORD152_K562_19_38163096-38163149	2	0	0	0	SNORD152_MCF7_19_38163096-38163149	5	0	0	0
SNORD153_liver_chr11_134151288-134151363	53	44	41	3	SNORD153_lung_chr11_134151288-134151363	682	500	500	0	SNORD153_muscle_chr11_134151288-134151363	0	0	0	0	SNORD153_breast_chr11_134151288-134151363	39	33	33	0	SNORD153_A549_11_134151288-134151363	3	2	2	0	SNORD153_Hct116_11_134151288-134151363	9	4	0	4	SNORD153_HepG2_11_134151288-134151363	16	4	4	0	SNORD153_K562_11_134151288-134151363	0	0	0	0	SNORD153_MCF7_11_134151288-134151363	0	0	0	0
SNORD155_liver_chr3_115905066-115905126	5	0	0	0	SNORD155_lung_chr3_115905066-115905126	309	0	0	0	SNORD155_muscle_chr3_115905066-115905126	37	0	0	0	SNORD155_breast_chr3_115905066-115905126	4	0	0	0	SNORD155_A549_3_115905066-115905126	1	0	0	0	SNORD155_Hct116_3_115905066-115905126	0	0	0	0	SNORD155_HepG2_3_115905066-115905126	3	0	0	0	SNORD155_K562_3_115905066-115905126	0	0	0	0	SNORD155_MCF7_3_115905066-115905126	0	0	0	0
SNORD156_liver_chr6_75128709-75128782	1	0	0	0	SNORD156_lung_chr6_75128709-75128782	14	0	0	0	SNORD156_muscle_chr6_75128709-75128782	0	0	0	0	SNORD156_breast_chr6_75128709-75128782	2	0	0	0	SNORD156_A549_6_75128709-75128782	5	0	0	0	SNORD156_Hct116_6_75128709-75128782	1	0	0	0	SNORD156_HepG2_6_75128709-75128782	0	0	0	0	SNORD156_K562_6_75128709-75128782	0	0	0	0	SNORD156_MCF7_6_75128709-75128782	0	0	0	0
SNORD157_liver_chr19_55402590-55402657	366	1	1	0	SNORD157_lung_chr19_55402590-55402657	1025	4	4	0	SNORD157_muscle_chr19_55402590-55402657	0	0	0	0	SNORD157_breast_chr19_55402590-55402657	38	0	0	0	SNORD157_A549_19_55402590-55402657	634	0	0	0	SNORD157_Hct116_19_55402590-55402657	279	1	1	0	SNORD157_HepG2_19_55402590-55402657	84	0	0	0	SNORD157_K562_19_55402590-55402657	427	2	2	0	SNORD157_MCF7_19_55402590-55402657	439	0	0	0
SNORD158_liver_chr10_116194732-116194789	274	0	0	0	SNORD158_lung_chr10_116194732-116194789	21	0	0	0	SNORD158_muscle_chr10_116194732-116194789	0	0	0	0	SNORD158_breast_chr10_116194732-116194789	5	0	0	0	SNORD158_A549_10_116194732-116194789	8	0	0	0	SNORD158_Hct116_10_116194732-116194789	0	0	0	0	SNORD158_HepG2_10_116194732-116194789	0	0	0	0	SNORD158_K562_10_116194732-116194789	0	0	0	0	SNORD158_MCF7_10_116194732-116194789	155	2	2	0
SNORD159_liver_chr21_46194090-46194159	142	4	4	0	SNORD159_lung_chr21_46194090-46194159	244	6	6	0	SNORD159_muscle_chr21_46194090-46194159	0	0	0	0	SNORD159_breast_chr21_46194090-46194159	6	0	0	0	SNORD159_A549_21_46194090-46194159	10	0	0	0	SNORD159_Hct116_21_46194090-46194159	15	0	0	0	SNORD159_HepG2_21_46194090-46194159	14	0	0	0	SNORD159_K562_21_46194090-46194159	10	0	0	0	SNORD159_MCF7_21_46194090-46194159	10	0	0	0
SNORD15A_liver_chr11_75400391-75400538	32485	3	3	0	SNORD15A_lung_chr11_75400391-75400538	121890	13	9	4	SNORD15A_muscle_chr11_75400391-75400538	0	0	0	0	SNORD15A_breast_chr11_75400391-75400538	8007	4	3	1	SNORD15A_A549_11_75400391-75400538	15441	3	1	2	SNORD15A_Hct116_11_75400391-75400538	34190	2	0	2	SNORD15A_HepG2_11_75400391-75400538	20246	5	4	1	SNORD15A_K562_11_75400391-75400538	43892	5	5	0	SNORD15A_MCF7_11_75400391-75400538	18511	3	2	1
SNORD15B_liver_chr11_75404421-75404566	37972	4	4	0	SNORD15B_lung_chr11_75404421-75404566	144612	16	16	0	SNORD15B_muscle_chr11_75404421-75404566	0	0	0	0	SNORD15B_breast_chr11_75404421-75404566	9837	0	0	0	SNORD15B_A549_11_75404421-75404566	20827	1	1	0	SNORD15B_Hct116_11_75404421-75404566	41293	4	1	3	SNORD15B_HepG2_11_75404421-75404566	27651	1	1	0	SNORD15B_K562_11_75404421-75404566	55455	2	1	1	SNORD15B_MCF7_11_75404421-75404566	26195	5	4	1
SNORD160_liver_chr1_44762035-44762107	58	0	0	0	SNORD160_lung_chr1_44762035-44762107	154	0	0	0	SNORD160_muscle_chr1_44762035-44762107	113	0	0	0	SNORD160_breast_chr1_44762035-44762107	9	0	0	0	SNORD160_A549_1_44762035-44762107	65	0	0	0	SNORD160_Hct116_1_44762035-44762107	171	0	0	0	SNORD160_HepG2_1_44762035-44762107	26	0	0	0	SNORD160_K562_1_44762035-44762107	353	1	0	1	SNORD160_MCF7_1_44762035-44762107	38	0	0	0
SNORD161_liver_chr4_78288985-78289050	0	0	0	0	SNORD161_lung_chr4_78288985-78289050	5	0	0	0	SNORD161_muscle_chr4_78288985-78289050	1	0	0	0	SNORD161_breast_chr4_78288985-78289050	0	0	0	0	SNORD161_A549_4_78288985-78289050	7	0	0	0	SNORD161_Hct116_4_78288985-78289050	5	0	0	0	SNORD161_HepG2_4_78288985-78289050	18	0	0	0	SNORD161_K562_4_78288985-78289050	0	0	0	0	SNORD161_MCF7_4_78288985-78289050	2	0	0	0
SNORD162_liver_chr4_4664326-4664423	5	2	0	2	SNORD162_lung_chr4_4664326-4664423	18	5	0	5	SNORD162_muscle_chr4_4664326-4664423	21	10	1	9	SNORD162_breast_chr4_4664326-4664423	1	1	0	1	SNORD162_A549_4_4664326-4664423	5	2	0	2	SNORD162_Hct116_4_4664326-4664423	8	3	0	3	SNORD162_HepG2_4_4664326-4664423	16	4	0	4	SNORD162_K562_4_4664326-4664423	9	2	0	2	SNORD162_MCF7_4_4664326-4664423	1	1	0	1
SNORD163_liver_chr17_16153133-16153196	288	1	1	0	SNORD163_lung_chr17_16153133-16153196	651	1	1	0	SNORD163_muscle_chr17_16153133-16153196	0	0	0	0	SNORD163_breast_chr17_16153133-16153196	18	0	0	0	SNORD163_A549_17_16153133-16153196	167	0	0	0	SNORD163_Hct116_17_16153133-16153196	32	0	0	0	SNORD163_HepG2_17_16153133-16153196	127	0	0	0	SNORD163_K562_17_16153133-16153196	85	0	0	0	SNORD163_MCF7_17_16153133-16153196	38	0	0	0
SNORD164_liver_chr11_35162950-35163010	32	0	0	0	SNORD164_lung_chr11_35162950-35163010	1756	0	0	0	SNORD164_muscle_chr11_35162950-35163010	0	0	0	0	SNORD164_breast_chr11_35162950-35163010	30	0	0	0	SNORD164_A549_11_35162950-35163010	451	0	0	0	SNORD164_Hct116_11_35162950-35163010	433	0	0	0	SNORD164_HepG2_11_35162950-35163010	0	0	0	0	SNORD164_K562_11_35162950-35163010	33	0	0	0	SNORD164_MCF7_11_35162950-35163010	38	0	0	0
SNORD165_liver_chr7_4837388-4837450	1	0	0	0	SNORD165_lung_chr7_4837388-4837450	10	0	0	0	SNORD165_muscle_chr7_4837388-4837450	0	0	0	0	SNORD165_breast_chr7_4837388-4837450	1	0	0	0	SNORD165_A549_7_4837388-4837450	2	0	0	0	SNORD165_Hct116_7_4837388-4837450	0	0	0	0	SNORD165_HepG2_7_4837388-4837450	0	0	0	0	SNORD165_K562_7_4837388-4837450	1	0	0	0	SNORD165_MCF7_7_4837388-4837450	0	0	0	0
SNORD166_liver_chr6_111113834-111113939	6	0	0	0	SNORD166_lung_chr6_111113834-111113939	36	3	3	0	SNORD166_muscle_chr6_111113834-111113939	0	0	0	0	SNORD166_breast_chr6_111113834-111113939	0	0	0	0	SNORD166_A549_6_111113834-111113939	0	0	0	0	SNORD166_Hct116_6_111113834-111113939	0	0	0	0	SNORD166_HepG2_6_111113834-111113939	0	0	0	0	SNORD166_K562_6_111113834-111113939	0	0	0	0	SNORD166_MCF7_6_111113834-111113939	2	0	0	0
SNORD167_liver_chr1_1304729-1304812	6	0	0	0	SNORD167_lung_chr1_1304729-1304812	18	1	1	0	SNORD167_muscle_chr1_1304729-1304812	13	0	0	0	SNORD167_breast_chr1_1304729-1304812	1	0	0	0	SNORD167_A549_1_1304729-1304812	0	0	0	0	SNORD167_Hct116_1_1304729-1304812	0	0	0	0	SNORD167_HepG2_1_1304729-1304812	4	0	0	0	SNORD167_K562_1_1304729-1304812	1	0	0	0	SNORD167_MCF7_1_1304729-1304812	3	0	0	0
SNORD168_liver_chr8_117920856-117920913	6	1	1	0	SNORD168_lung_chr8_117920856-117920913	5	1	1	0	SNORD168_muscle_chr8_117920856-117920913	0	0	0	0	SNORD168_breast_chr8_117920856-117920913	1	0	0	0	SNORD168_A549_8_117920856-117920913	0	0	0	0	SNORD168_Hct116_8_117920856-117920913	0	0	0	0	SNORD168_HepG2_8_117920856-117920913	2	1	1	0	SNORD168_K562_8_117920856-117920913	0	0	0	0	SNORD168_MCF7_8_117920856-117920913	1	0	0	0
SNORD169_liver_chr14_69978133-69978196	115	0	0	0	SNORD169_lung_chr14_69978133-69978196	13	0	0	0	SNORD169_muscle_chr14_69978133-69978196	0	0	0	0	SNORD169_breast_chr14_69978133-69978196	0	0	0	0	SNORD169_A549_14_69978133-69978196	6	0	0	0	SNORD169_Hct116_14_69978133-69978196	1	0	0	0	SNORD169_HepG2_14_69978133-69978196	10	0	0	0	SNORD169_K562_14_69978133-69978196	3	0	0	0	SNORD169_MCF7_14_69978133-69978196	1	0	0	0
SNORD16_liver_chr15_66502812-66502910	16265	17	16	1	SNORD16_lung_chr15_66502812-66502910	35993	59	54	5	SNORD16_muscle_chr15_66502812-66502910	0	0	0	0	SNORD16_breast_chr15_66502812-66502910	2306	2	2	0	SNORD16_A549_15_66502812-66502910	9064	18	10	8	SNORD16_Hct116_15_66502812-66502910	14905	23	16	7	SNORD16_HepG2_15_66502812-66502910	7650	15	14	1	SNORD16_K562_15_66502812-66502910	18508	16	15	1	SNORD16_MCF7_15_66502812-66502910	3213	6	6	0
SNORD170_liver_chr5_14463983-14464067	8	3	3	0	SNORD170_lung_chr5_14463983-14464067	14	5	5	0	SNORD170_muscle_chr5_14463983-14464067	37	20	20	0	SNORD170_breast_chr5_14463983-14464067	4	4	4	0	SNORD170_A549_5_14463983-14464067	1	0	0	0	SNORD170_Hct116_5_14463983-14464067	0	0	0	0	SNORD170_HepG2_5_14463983-14464067	0	0	0	0	SNORD170_K562_5_14463983-14464067	1	0	0	0	SNORD170_MCF7_5_14463983-14464067	0	0	0	0
SNORD172_liver_chr10_75021733-75021791	26	0	0	0	SNORD172_lung_chr10_75021733-75021791	79	1	1	0	SNORD172_muscle_chr10_75021733-75021791	0	0	0	0	SNORD172_breast_chr10_75021733-75021791	9	0	0	0	SNORD172_A549_10_75021733-75021791	11	0	0	0	SNORD172_Hct116_10_75021733-75021791	2	0	0	0	SNORD172_HepG2_10_75021733-75021791	6	0	0	0	SNORD172_K562_10_75021733-75021791	5	0	0	0	SNORD172_MCF7_10_75021733-75021791	10	0	0	0
SNORD173_liver_chr8_103308978-103309081	20	0	0	0	SNORD173_lung_chr8_103308978-103309081	89	0	0	0	SNORD173_muscle_chr8_103308978-103309081	0	0	0	0	SNORD173_breast_chr8_103308978-103309081	0	0	0	0	SNORD173_A549_8_103308978-103309081	27	0	0	0	SNORD173_Hct116_8_103308978-103309081	36	0	0	0	SNORD173_HepG2_8_103308978-103309081	16	0	0	0	SNORD173_K562_8_103308978-103309081	0	0	0	0	SNORD173_MCF7_8_103308978-103309081	16	1	1	0
SNORD175_liver_chr19_39468222-39468293	204	2	2	0	SNORD175_lung_chr19_39468222-39468293	337	2	2	0	SNORD175_muscle_chr19_39468222-39468293	0	0	0	0	SNORD175_breast_chr19_39468222-39468293	15	0	0	0	SNORD175_A549_19_39468222-39468293	192	0	0	0	SNORD175_Hct116_19_39468222-39468293	68	0	0	0	SNORD175_HepG2_19_39468222-39468293	81	0	0	0	SNORD175_K562_19_39468222-39468293	70	1	1	0	SNORD175_MCF7_19_39468222-39468293	49	1	1	0
SNORD17_liver_chr20_17962710-17962946	1068	11	1	10	SNORD17_lung_chr20_17962710-17962946	1379	25	0	25	SNORD17_muscle_chr20_17962710-17962946	0	0	0	0	SNORD17_breast_chr20_17962710-17962946	31	0	0	0	SNORD17_A549_20_17962710-17962946	549	87	0	87	SNORD17_Hct116_20_17962710-17962946	729	36	0	36	SNORD17_HepG2_20_17962710-17962946	1338	47	0	47	SNORD17_K562_20_17962710-17962946	300	15	0	15	SNORD17_MCF7_20_17962710-17962946	92	6	0	6
SNORD18A_liver_chr15_66503243-66503314	15549	6	6	0	SNORD18A_lung_chr15_66503243-66503314	34214	16	16	0	SNORD18A_muscle_chr15_66503243-66503314	0	0	0	0	SNORD18A_breast_chr15_66503243-66503314	2187	0	0	0	SNORD18A_A549_15_66503243-66503314	8861	0	0	0	SNORD18A_Hct116_15_66503243-66503314	14598	2	2	0	SNORD18A_HepG2_15_66503243-66503314	7453	4	4	0	SNORD18A_K562_15_66503243-66503314	18105	0	0	0	SNORD18A_MCF7_15_66503243-66503314	3123	1	1	0
SNORD18B_liver_chr15_66502020-66502091	16622	5	5	0	SNORD18B_lung_chr15_66502020-66502091	36687	3	3	0	SNORD18B_muscle_chr15_66502020-66502091	0	0	0	0	SNORD18B_breast_chr15_66502020-66502091	2388	1	1	0	SNORD18B_A549_15_66502020-66502091	9156	1	0	1	SNORD18B_Hct116_15_66502020-66502091	15083	2	1	1	SNORD18B_HepG2_15_66502020-66502091	7765	1	1	0	SNORD18B_K562_15_66502020-66502091	18532	1	1	0	SNORD18B_MCF7_15_66502020-66502091	3373	1	1	0
SNORD18C_liver_chr15_66501250-66501318	17343	72	70	2	SNORD18C_lung_chr15_66501250-66501318	38462	167	166	1	SNORD18C_muscle_chr15_66501250-66501318	0	0	0	0	SNORD18C_breast_chr15_66501250-66501318	2603	15	15	0	SNORD18C_A549_15_66501250-66501318	9430	9	7	2	SNORD18C_Hct116_15_66501250-66501318	15326	36	29	7	SNORD18C_HepG2_15_66501250-66501318	7870	4	4	0	SNORD18C_K562_15_66501250-66501318	18931	16	15	1	SNORD18C_MCF7_15_66501250-66501318	3638	5	5	0
SNORD19B_liver_chr3_52690744-52690827	655	17	10	7	SNORD19B_lung_chr3_52690744-52690827	994	53	45	8	SNORD19B_muscle_chr3_52690744-52690827	2231	14	1	13	SNORD19B_breast_chr3_52690744-52690827	52	1	1	0	SNORD19_A549_3_52689248-52689315	298	0	0	0	SNORD19B_Hct116_3_52690744-52690827	738	13	9	4	SNORD19B_HepG2_3_52690744-52690827	255	2	0	2	SNORD19B_K562_3_52690744-52690827	238	8	7	1	SNORD19B_MCF7_3_52690744-52690827	107	4	3	1
SNORD19C_liver_chr3_52691378-52691453	706	3	3	0	SNORD19C_lung_chr3_52691378-52691453	1063	10	10	0	SNORD19C_muscle_chr3_52691378-52691453	2291	7	3	4	SNORD19_breast_chr3_52689248-52689315	51	2	2	0	SNORD19B_A549_3_52690744-52690827	268	6	5	1	SNORD19C_Hct116_3_52691378-52691453	747	1	1	0	SNORD19C_HepG2_3_52691378-52691453	258	0	0	0	SNORD19C_K562_3_52691378-52691453	238	2	2	0	SNORD19C_MCF7_3_52691378-52691453	115	0	0	0
SNORD19_liver_chr3_52689248-52689315	716	7	7	0	SNORD19_lung_chr3_52689248-52689315	1071	12	12	0	SNORD19_muscle_chr3_52689248-52689315	2366	5	5	0	SNORD19C_breast_chr3_52691378-52691453	62	2	2	0	SNORD19C_A549_3_52691378-52691453	277	1	0	1	SNORD19_Hct116_3_52689248-52689315	782	1	1	0	SNORD19_HepG2_3_52689248-52689315	275	2	2	0	SNORD19_K562_3_52689248-52689315	260	1	1	0	SNORD19_MCF7_3_52689248-52689315	106	2	2	0
SNORD1A_liver_chr17_76561634-76561705	1253	0	0	0	SNORD1A_lung_chr17_76561634-76561705	2757	7	7	0	SNORD1A_muscle_chr17_76561634-76561705	0	0	0	0	SNORD1A_breast_chr17_76561634-76561705	109	0	0	0	SNORD1A_A549_17_76561634-76561705	583	0	0	0	SNORD1A_Hct116_17_76561634-76561705	1204	4	4	0	SNORD1A_HepG2_17_76561634-76561705	952	1	1	0	SNORD1A_K562_17_76561634-76561705	964	3	3	0	SNORD1A_MCF7_17_76561634-76561705	384	0	0	0
SNORD1B_liver_chr17_76561109-76561192	1265	2	2	0	SNORD1B_lung_chr17_76561109-76561192	2746	12	11	1	SNORD1B_muscle_chr17_76561109-76561192	0	0	0	0	SNORD1B_breast_chr17_76561109-76561192	106	0	0	0	SNORD1B_A549_17_76561109-76561192	594	0	0	0	SNORD1B_Hct116_17_76561109-76561192	1185	0	0	0	SNORD1B_HepG2_17_76561109-76561192	930	1	1	0	SNORD1B_K562_17_76561109-76561192	968	0	0	0	SNORD1B_MCF7_17_76561109-76561192	381	0	0	0
SNORD1C_liver_chr17_76558791-76558868	1248	5	5	0	SNORD1C_lung_chr17_76558791-76558868	2681	7	7	0	SNORD1C_muscle_chr17_76558791-76558868	0	0	0	0	SNORD1C_breast_chr17_76558791-76558868	105	0	0	0	SNORD1C_A549_17_76558791-76558868	566	0	0	0	SNORD1C_Hct116_17_76558791-76558868	1153	5	4	1	SNORD1C_HepG2_17_76558791-76558868	881	0	0	0	SNORD1C_K562_17_76558791-76558868	934	4	4	0	SNORD1C_MCF7_17_76558791-76558868	346	1	1	0
SNORD20_liver_chr2_231456444-231456523	1461	2	2	0	SNORD20_lung_chr2_231456444-231456523	2740	4	4	0	SNORD20_muscle_chr2_231456444-231456523	3169	0	0	0	SNORD20_breast_chr2_231456444-231456523	126	0	0	0	SNORD20_A549_2_231456444-231456523	613	0	0	0	SNORD20_Hct116_2_231456444-231456523	1047	0	0	0	SNORD20_HepG2_2_231456444-231456523	541	0	0	0	SNORD20_K562_2_231456444-231456523	327	0	0	0	SNORD20_MCF7_2_231456444-231456523	319	0	0	0
SNORD21_liver_chr1_92837289-92837383	20384	16	12	4	SNORD21_lung_chr1_92837289-92837383	54309	95	92	3	SNORD21_muscle_chr1_92837289-92837383	57584	69	55	14	SNORD21_breast_chr1_92837289-92837383	4865	26	26	0	SNORD21_A549_1_92837289-92837383	8750	0	0	0	SNORD21_Hct116_1_92837289-92837383	16585	9	3	6	SNORD21_HepG2_1_92837289-92837383	13681	1	0	1	SNORD21_K562_1_92837289-92837383	20244	6	4	2	SNORD21_MCF7_1_92837289-92837383	2851	3	2	1
SNORD22_liver_chr11_62852910-62853035	418	50	35	15	SNORD22_lung_chr11_62852910-62853035	1493	245	161	84	SNORD22_muscle_chr11_62852910-62853035	0	0	0	0	SNORD22_breast_chr11_62852910-62853035	107	10	8	2	SNORD22_A549_11_62852910-62853035	220	14	10	4	SNORD22_Hct116_11_62852910-62853035	1156	82	68	14	SNORD22_HepG2_11_62852910-62853035	840	12	6	6	SNORD22_K562_11_62852910-62853035	2192	68	56	12	SNORD22_MCF7_11_62852910-62853035	176	13	11	2
SNORD22_liver_chr11_62854161-62854285	388	36	36	0	SNORD22_lung_chr11_62854161-62854285	1342	172	168	4	SNORD22_muscle_chr11_62854161-62854285	0	0	0	0	SNORD22_breast_chr11_62854161-62854285	100	8	8	0	SNORD22_A549_11_62854161-62854285	203	10	10	0	SNORD22_Hct116_11_62854161-62854285	1105	70	70	0	SNORD22_HepG2_11_62854161-62854285	804	6	6	0	SNORD22_K562_11_62854161-62854285	2140	64	62	2	SNORD22_MCF7_11_62854161-62854285	159	11	11	0
SNORD23_liver_chr18_21450653-21450756	2	0	0	0	SNORD23_lung_chr18_21450653-21450756	2	0	0	0	SNORD23_muscle_chr18_21450653-21450756	0	0	0	0	SNORD23_breast_chr18_21450653-21450756	1	0	0	0	SNORD23_A549_18_21450653-21450756	2	0	0	0	SNORD23_Hct116_18_21450653-21450756	1	0	0	0	SNORD23_HepG2_18_21450653-21450756	0	0	0	0	SNORD23_K562_18_21450653-21450756	0	0	0	0	SNORD23_MCF7_18_21450653-21450756	2	0	0	0
SNORD23_liver_chr19_47755853-47755962	1542	14	0	14	SNORD23_lung_chr19_47755853-47755962	4823	27	0	27	SNORD23_muscle_chr19_47755853-47755962	0	0	0	0	SNORD23_breast_chr19_47755853-47755962	791	0	0	0	SNORD23_A549_19_47755853-47755962	366	3	0	3	SNORD23_Hct116_19_47755853-47755962	521	19	0	19	SNORD23_HepG2_19_47755853-47755962	296	13	0	13	SNORD23_K562_19_47755853-47755962	1225	4	0	4	SNORD23_MCF7_19_47755853-47755962	329	1	0	1
SNORD24_liver_chr9_133349396-133349470	28818	6	5	1	SNORD24_lung_chr9_133349396-133349470	76772	15	15	0	SNORD24_muscle_chr9_133349396-133349470	0	0	0	0	SNORD24_breast_chr9_133349396-133349470	5044	1	1	0	SNORD24_A549_9_133349396-133349470	9343	1	1	0	SNORD24_Hct116_9_133349396-133349470	17654	10	9	1	SNORD24_HepG2_9_133349396-133349470	8363	3	3	0	SNORD24_K562_9_133349396-133349470	23113	5	5	0	SNORD24_MCF7_9_133349396-133349470	9294	5	3	2
SNORD25_liver_chr11_62855564-62855632	279	47	46	1	SNORD25_lung_chr11_62855564-62855632	1000	82	82	0	SNORD25_muscle_chr11_62855564-62855632	0	0	0	0	SNORD25_breast_chr11_62855564-62855632	72	9	9	0	SNORD25_A549_11_62855564-62855632	109	9	9	0	SNORD25_Hct116_11_62855564-62855632	812	248	246	2	SNORD25_HepG2_11_62855564-62855632	442	43	43	0	SNORD25_K562_11_62855564-62855632	1183	21	19	2	SNORD25_MCF7_11_62855564-62855632	87	5	5	0
SNORD26_liver_chr11_62855292-62855366	372	15	14	1	SNORD26_lung_chr11_62855292-62855366	1279	46	44	2	SNORD26_muscle_chr11_62855292-62855366	0	0	0	0	SNORD26_breast_chr11_62855292-62855366	94	2	2	0	SNORD26_A549_11_62855292-62855366	175	7	5	2	SNORD26_Hct116_11_62855292-62855366	1026	26	23	3	SNORD26_HepG2_11_62855292-62855366	676	2	1	1	SNORD26_K562_11_62855292-62855366	1895	9	9	0	SNORD26_MCF7_11_62855292-62855366	139	2	1	1
SNORD27_liver_chr11_62855012-62855083	380	16	16	0	SNORD27_lung_chr11_62855012-62855083	1333	43	42	1	SNORD27_muscle_chr11_62855012-62855083	0	0	0	0	SNORD27_breast_chr11_62855012-62855083	94	2	2	0	SNORD27_A549_11_62855012-62855083	197	7	6	1	SNORD27_Hct116_11_62855012-62855083	1094	33	32	1	SNORD27_HepG2_11_62855012-62855083	779	2	2	0	SNORD27_K562_11_62855012-62855083	2093	14	14	0	SNORD27_MCF7_11_62855012-62855083	154	7	7	0
SNORD28B_liver_chr6_156378750-156378824	0	0	0	0	SNORD28B_lung_chr6_156378750-156378824	0	0	0	0	SNORD28B_muscle_chr6_156378750-156378824	0	0	0	0	SNORD28B_breast_chr6_156378750-156378824	0	0	0	0	SNORD28_A549_11_62854621-62854695	198	5	4	1	SNORD28B_Hct116_6_156378750-156378824	0	0	0	0	SNORD28B_HepG2_6_156378750-156378824	0	0	0	0	SNORD28B_K562_6_156378750-156378824	0	0	0	0	SNORD28B_MCF7_6_156378750-156378824	0	0	0	0
SNORD28_liver_chr11_62854621-62854695	384	17	17	0	SNORD28_lung_chr11_62854621-62854695	1341	50	49	1	SNORD28_muscle_chr11_62854621-62854695	0	0	0	0	SNORD28_breast_chr11_62854621-62854695	99	0	0	0	SNORD28B_A549_6_156378750-156378824	0	0	0	0	SNORD28_Hct116_11_62854621-62854695	1099	33	32	1	SNORD28_HepG2_11_62854621-62854695	793	3	2	1	SNORD28_K562_11_62854621-62854695	2118	16	16	0	SNORD28_MCF7_11_62854621-62854695	157	1	1	0
SNORD29_liver_chr11_62853904-62853968	390	26	26	0	SNORD29_lung_chr11_62853904-62853968	1354	63	62	1	SNORD29_muscle_chr11_62853904-62853968	0	0	0	0	SNORD29_breast_chr11_62853904-62853968	103	7	7	0	SNORD29_A549_11_62853904-62853968	207	9	9	0	SNORD29_Hct116_11_62853904-62853968	1113	39	35	4	SNORD29_HepG2_11_62853904-62853968	811	3	3	0	SNORD29_K562_11_62853904-62853968	2147	31	31	0	SNORD29_MCF7_11_62853904-62853968	160	4	4	0
SNORD2_liver_chr3_186784796-186784864	1921	9	8	1	SNORD2_lung_chr3_186784796-186784864	4980	17	16	1	SNORD2_muscle_chr3_186784796-186784864	19821	11	8	3	SNORD2_breast_chr3_186784796-186784864	232	0	0	0	SNORD2_A549_3_186784796-186784864	228	5	4	1	SNORD2_Hct116_3_186784796-186784864	677	1	1	0	SNORD2_HepG2_3_186784796-186784864	1011	1	1	0	SNORD2_K562_3_186784796-186784864	966	2	2	0	SNORD2_MCF7_3_186784796-186784864	186	3	3	0
SNORD30_liver_chr11_62853663-62853732	393	5	5	0	SNORD30_lung_chr11_62853663-62853732	1373	12	12	0	SNORD30_muscle_chr11_62853663-62853732	0	0	0	0	SNORD30_breast_chr11_62853663-62853732	105	0	0	0	SNORD30_A549_11_62853663-62853732	209	2	2	0	SNORD30_Hct116_11_62853663-62853732	1123	16	16	0	SNORD30_HepG2_11_62853663-62853732	813	1	1	0	SNORD30_K562_11_62853663-62853732	2153	8	8	0	SNORD30_MCF7_11_62853663-62853732	162	1	1	0
SNORD31B_liver_chr13_107320895-107320963	0	0	0	0	SNORD31B_lung_chr13_107320895-107320963	0	0	0	0	SNORD31B_muscle_chr13_107320895-107320963	0	0	0	0	SNORD31B_breast_chr13_107320895-107320963	0	0	0	0	SNORD31_A549_11_62853326-62853393	216	1	0	1	SNORD31B_Hct116_13_107320895-107320963	0	0	0	0	SNORD31B_HepG2_13_107320895-107320963	0	0	0	0	SNORD31B_K562_13_107320895-107320963	0	0	0	0	SNORD31B_MCF7_13_107320895-107320963	0	0	0	0
SNORD31_liver_chr11_62853326-62853393	403	31	30	1	SNORD31_lung_chr11_62853326-62853393	1401	86	85	1	SNORD31_muscle_chr11_62853326-62853393	0	0	0	0	SNORD31_breast_chr11_62853326-62853393	104	1	1	0	SNORD31B_A549_13_107320895-107320963	0	0	0	0	SNORD31_Hct116_11_62853326-62853393	1141	19	19	0	SNORD31_HepG2_11_62853326-62853393	817	2	2	0	SNORD31_K562_11_62853326-62853393	2165	16	16	0	SNORD31_MCF7_11_62853326-62853393	164	4	4	0
SNORD32A_liver_chr19_49489965-49490048	74902	75	49	26	SNORD32A_lung_chr19_49489965-49490048	196248	292	237	55	SNORD32A_muscle_chr19_49489965-49490048	0	0	0	0	SNORD32A_breast_chr19_49489965-49490048	16829	41	37	4	SNORD32A_A549_19_49489965-49490048	22234	31	8	23	SNORD32A_Hct116_19_49489965-49490048	29156	50	23	27	SNORD32A_HepG2_19_49489965-49490048	25838	23	18	5	SNORD32A_K562_19_49489965-49490048	54467	49	30	19	SNORD32A_MCF7_19_49489965-49490048	13581	26	20	6
SNORD33_liver_chr19_49490615-49490699	78592	13	10	3	SNORD33_lung_chr19_49490615-49490699	206877	44	38	6	SNORD33_muscle_chr19_49490615-49490699	0	0	0	0	SNORD33_breast_chr19_49490615-49490699	17688	6	6	0	SNORD33_A549_19_49490615-49490699	23971	4	3	1	SNORD33_Hct116_19_49490615-49490699	30649	10	6	4	SNORD33_HepG2_19_49490615-49490699	27996	2	2	0	SNORD33_K562_19_49490615-49490699	57813	7	4	3	SNORD33_MCF7_19_49490615-49490699	14969	3	3	0
SNORD34_liver_chr19_49490904-49490974	79055	30	29	1	SNORD34_lung_chr19_49490904-49490974	208165	131	129	2	SNORD34_muscle_chr19_49490904-49490974	0	0	0	0	SNORD34_breast_chr19_49490904-49490974	17849	13	13	0	SNORD34_A549_19_49490904-49490974	24296	6	5	1	SNORD34_Hct116_19_49490904-49490974	30830	22	21	1	SNORD34_HepG2_19_49490904-49490974	28253	7	7	0	SNORD34_K562_19_49490904-49490974	58309	9	8	1	SNORD34_MCF7_19_49490904-49490974	15228	9	9	0
SNORD35A_liver_chr19_49491175-49491260	79548	46	36	10	SNORD35A_lung_chr19_49491175-49491260	209498	138	123	15	SNORD35A_muscle_chr19_49491175-49491260	0	0	0	0	SNORD35A_breast_chr19_49491175-49491260	18047	13	13	0	SNORD35A_A549_19_49491175-49491260	24518	5	3	2	SNORD35A_Hct116_19_49491175-49491260	31016	28	16	12	SNORD35A_HepG2_19_49491175-49491260	28395	11	9	2	SNORD35A_K562_19_49491175-49491260	58792	14	10	4	SNORD35A_MCF7_19_49491175-49491260	15343	15	13	2
SNORD35B_liver_chr19_49497720-49497806	48633	144	130	14	SNORD35B_lung_chr19_49497720-49497806	125487	487	466	21	SNORD35B_muscle_chr19_49497720-49497806	0	0	0	0	SNORD35B_breast_chr19_49497720-49497806	9717	26	25	1	SNORD35B_A549_19_49497720-49497806	13704	18	12	6	SNORD35B_Hct116_19_49497720-49497806	19664	52	45	7	SNORD35B_HepG2_19_49497720-49497806	11205	16	13	3	SNORD35B_K562_19_49497720-49497806	28787	40	34	6	SNORD35B_MCF7_19_49497720-49497806	10770	25	20	5
SNORD36A_liver_chr9_133350456-133350528	30535	113	113	0	SNORD36A_lung_chr9_133350456-133350528	81703	427	418	9	SNORD36A_muscle_chr9_133350456-133350528	0	0	0	0	SNORD36A_breast_chr9_133350456-133350528	5601	25	24	1	SNORD36A_A549_9_133350456-133350528	10040	20	12	8	SNORD36A_Hct116_9_133350456-133350528	18315	81	55	26	SNORD36A_HepG2_9_133350456-133350528	8822	5	5	0	SNORD36A_K562_9_133350456-133350528	24183	36	34	2	SNORD36A_MCF7_9_133350456-133350528	10205	27	25	2
SNORD36B_liver_chr9_133350095-133350168	30150	13	12	1	SNORD36B_lung_chr9_133350095-133350168	80547	64	61	3	SNORD36B_muscle_chr9_133350095-133350168	0	0	0	0	SNORD36B_breast_chr9_133350095-133350168	5489	3	2	1	SNORD36B_A549_9_133350095-133350168	9935	4	3	1	SNORD36B_Hct116_9_133350095-133350168	18209	12	12	0	SNORD36B_HepG2_9_133350095-133350168	8767	2	2	0	SNORD36B_K562_9_133350095-133350168	23968	6	6	0	SNORD36B_MCF7_9_133350095-133350168	10081	5	4	1
SNORD36C_liver_chr9_133350847-133350912	31237	48	47	1	SNORD36C_lung_chr9_133350847-133350912	83615	186	183	3	SNORD36C_muscle_chr9_133350847-133350912	0	0	0	0	SNORD36C_breast_chr9_133350847-133350912	5783	4	4	0	SNORD36C_A549_9_133350847-133350912	10290	3	3	0	SNORD36C_Hct116_9_133350847-133350912	18401	18	15	3	SNORD36C_HepG2_9_133350847-133350912	8942	5	5	0	SNORD36C_K562_9_133350847-133350912	24688	12	11	1	SNORD36C_MCF7_9_133350847-133350912	10731	16	16	0
SNORD37L2_liver_chr14_25806648-25806712	0	0	0	0	SNORD37L2_lung_chr14_25806648-25806712	1	0	0	0	SNORD37L2_muscle_chr14_25806648-25806712	0	0	0	0	SNORD37_breast_chr19_3982507-3982572	355	1	1	0	SNORD37_A549_19_3982507-3982572	1293	0	0	0	SNORD37_Hct116_19_3982507-3982572	2921	1	1	0	SNORD37_HepG2_19_3982507-3982572	2563	0	0	0	SNORD37_K562_19_3982507-3982572	4246	0	0	0	SNORD37L2_MCF7_14_25806648-25806712	0	0	0	0
SNORD37_liver_chr19_3982507-3982572	4093	3	3	0	SNORD37_lung_chr19_3982507-3982572	6278	4	4	0	SNORD37_muscle_chr19_3982507-3982572	0	0	0	0	SNORD37L2_breast_chr14_25806648-25806712	0	0	0	0	SNORD37L2_A549_14_25806648-25806712	0	0	0	0	SNORD37L2_Hct116_14_25806648-25806712	0	0	0	0	SNORD37L2_HepG2_14_25806648-25806712	0	0	0	0	SNORD37L2_K562_14_25806648-25806712	0	0	0	0	SNORD37_MCF7_19_3982507-3982572	566	0	0	0
SNORD38A_liver_chr1_44777843-44777912	49581	25	25	0	SNORD38A_lung_chr1_44777843-44777912	137473	127	126	1	SNORD38A_muscle_chr1_44777843-44777912	125651	92	91	1	SNORD38A_breast_chr1_44777843-44777912	11540	31	31	0	SNORD38A_A549_1_44777843-44777912	18955	0	0	0	SNORD38A_Hct116_1_44777843-44777912	28986	16	16	0	SNORD38A_HepG2_1_44777843-44777912	23999	2	2	0	SNORD38A_K562_1_44777843-44777912	65020	18	18	0	SNORD38A_MCF7_1_44777843-44777912	12199	8	7	1
SNORD38B_liver_chr1_44778390-44778458	44073	30	30	0	SNORD38B_lung_chr1_44778390-44778458	124177	75	74	1	SNORD38B_muscle_chr1_44778390-44778458	115827	54	54	0	SNORD38B_breast_chr1_44778390-44778458	10781	20	20	0	SNORD38B_A549_1_44778390-44778458	16376	0	0	0	SNORD38B_Hct116_1_44778390-44778458	26914	9	9	0	SNORD38B_HepG2_1_44778390-44778458	20834	4	4	0	SNORD38B_K562_1_44778390-44778458	58414	9	8	1	SNORD38B_MCF7_1_44778390-44778458	10957	4	3	1
SNORD38C_liver_chr3_53333060-53333128	59	3	3	0	SNORD38C_lung_chr3_53333060-53333128	219	2	2	0	SNORD38C_muscle_chr3_53333060-53333128	267	0	0	0	SNORD38C_breast_chr3_53333060-53333128	5	0	0	0	SNORD38C_A549_3_53333060-53333128	29	0	0	0	SNORD38C_Hct116_3_53333060-53333128	49	0	0	0	SNORD38C_HepG2_3_53333060-53333128	46	0	0	0	SNORD38C_K562_3_53333060-53333128	58	0	0	0	SNORD38C_MCF7_3_53333060-53333128	21	0	0	0
SNORD39_liver_chr2_237869904-237869982	1790	0	0	0	SNORD39_lung_chr2_237869904-237869982	351	0	0	0	SNORD39_muscle_chr2_237869904-237869982	1714	0	0	0	SNORD39_breast_chr2_237869904-237869982	11	0	0	0	SNORD39_A549_2_237869904-237869982	0	0	0	0	SNORD39_Hct116_2_237869904-237869982	152	0	0	0	SNORD39_HepG2_2_237869904-237869982	9	0	0	0	SNORD39_K562_2_237869904-237869982	1	0	0	0	SNORD39_MCF7_2_237869904-237869982	29	0	0	0
SNORD39_liver_chr4_158909373-158909450	1	0	0	0	SNORD39_lung_chr4_158909373-158909450	7	1	0	1	SNORD39_muscle_chr4_158909373-158909450	2	1	0	1	SNORD39_breast_chr4_158909373-158909450	0	0	0	0	SNORD39_A549_4_158909373-158909450	0	0	0	0	SNORD39_Hct116_4_158909373-158909450	0	0	0	0	SNORD39_HepG2_4_158909373-158909450	0	0	0	0	SNORD39_K562_4_158909373-158909450	2	1	0	1	SNORD39_MCF7_4_158909373-158909450	0	0	0	0
SNORD39_liver_chr9_21524307-21524382	0	0	0	0	SNORD39_lung_chr9_21524307-21524382	2	0	0	0	SNORD39_muscle_chr9_21524307-21524382	0	0	0	0	SNORD39_breast_chr9_21524307-21524382	0	0	0	0	SNORD39_A549_9_21524307-21524382	12	0	0	0	SNORD39_Hct116_9_21524307-21524382	4	1	1	0	SNORD39_HepG2_9_21524307-21524382	0	0	0	0	SNORD39_K562_9_21524307-21524382	0	0	0	0	SNORD39_MCF7_9_21524307-21524382	0	0	0	0
SNORD3D_liver_chr17_19112419-19112636	204	5	1	4	SNORD3D_lung_chr17_19112419-19112636	1010	12	8	4	SNORD3D_muscle_chr17_19112419-19112636	0	0	0	0	SNORD3D_breast_chr17_19112419-19112636	14	0	0	0	SNORD3D_A549_17_19112419-19112636	13	3	1	2	SNORD3D_Hct116_17_19112419-19112636	10	0	0	0	SNORD3D_HepG2_17_19112419-19112636	8	0	0	0	SNORD3D_K562_17_19112419-19112636	19	2	1	1	SNORD3D_MCF7_17_19112419-19112636	11	6	4	2
SNORD3E_liver_chrX_70846080-70846295	0	0	0	0	SNORD3E_lung_chrX_70846080-70846295	19	0	0	0	SNORD3E_muscle_chrX_70846080-70846295	0	0	0	0	SNORD3E_breast_chrX_70846080-70846295	6	0	0	0	SNORD3E_A549_X_70846080-70846295	1	0	0	0	SNORD3E_Hct116_X_70846080-70846295	4	0	0	0	SNORD3E_HepG2_X_70846080-70846295	1	0	0	0	SNORD3E_K562_X_70846080-70846295	6	0	0	0	SNORD3E_MCF7_X_70846080-70846295	1	0	0	0
SNORD3_L47_liver_chr6_42412200-42412396	2	0	0		SNORD3_L47_lung_chr6_42412200-42412396	7	0	0		SNORD3_L47_muscle_chr6_42412200-42412396	0	0			SNORD3_L47_breast_chr6_42412200-42412396	0	0			SNORD3_L47_A549_6_42412200-42412396	9	0	0		SNORD3_L47_Hct116_6_42412200-42412396	2	0	0		SNORD3_L47_HepG2_6_42412200-42412396	0	0			SNORD3_L47_K562_6_42412200-42412396	0	0			SNORD3_L47_MCF7_6_42412200-42412396	4	0	0
SNORD3_L5_liver_chr6_121443617-121443829	5	0	0		SNORD3_L5_lung_chr6_121443617-121443829	110	0	0		SNORD3_L5_muscle_chr6_121443617-121443829	0	0			SNORD3_L5_breast_chr6_121443617-121443829	2	0	0		SNORD3_L5_A549_6_121443617-121443829	21	0	0		SNORD3_L5_Hct116_6_121443617-121443829	0	0			SNORD3_L5_HepG2_6_121443617-121443829	1	0	0		SNORD3_L5_K562_6_121443617-121443829	0	0			SNORD3_L5_MCF7_6_121443617-121443829	0	0
SNORD41L1_liver_chr14_22756761-22756829	8	1	1	0	SNORD41L1_lung_chr14_22756761-22756829	12	0	0	0	SNORD41L1_muscle_chr14_22756761-22756829	0	0	0	0	SNORD41_breast_chr19_12706449-12706518	6	0	0	0	SNORD41_A549_19_12706449-12706518	14	0	0	0	SNORD41_Hct116_19_12706449-12706518	15	0	0	0	SNORD41_HepG2_19_12706449-12706518	20	0	0	0	SNORD41_K562_19_12706449-12706518	37	0	0	0	SNORD41L1_MCF7_14_22756761-22756829	4	1	1	0
SNORD41_liver_chr19_12706449-12706518	60	0	0	0	SNORD41_lung_chr19_12706449-12706518	151	1	1	0	SNORD41_muscle_chr19_12706449-12706518	0	0	0	0	SNORD41L1_breast_chr14_22756761-22756829	0	0	0	0	SNORD41L1_A549_14_22756761-22756829	2	0	0	0	SNORD41L1_Hct116_14_22756761-22756829	4	1	1	0	SNORD41L1_HepG2_14_22756761-22756829	0	0	0	0	SNORD41L1_K562_14_22756761-22756829	7	0	0	0	SNORD41_MCF7_19_12706449-12706518	18	1	0	1
SNORD42A_liver_chr17_28723429-28723492	53625	14	14	0	SNORD42A_lung_chr17_28723429-28723492	134126	29	29	0	SNORD42A_muscle_chr17_28723429-28723492	0	0	0	0	SNORD42A_breast_chr17_28723429-28723492	10304	4	4	0	SNORD42_A549_22_28232756-28232823	4	0	0	0	SNORD42A_Hct116_17_28723429-28723492	28329	5	5	0	SNORD42A_HepG2_17_28723429-28723492	20472	3	2	1	SNORD42A_K562_17_28723429-28723492	52781	9	9	0	SNORD42A_MCF7_17_28723429-28723492	10039	1	1	0
SNORD42B_liver_chr17_28720550-28720616	46511	2	2	0	SNORD42B_lung_chr17_28720550-28720616	115339	32	31	1	SNORD42B_muscle_chr17_28720550-28720616	0	0	0	0	SNORD42B_breast_chr17_28720550-28720616	8862	2	2	0	SNORD42A_A549_17_28723429-28723492	26585	1	1	0	SNORD42B_Hct116_17_28720550-28720616	23426	5	5	0	SNORD42B_HepG2_17_28720550-28720616	16658	0	0	0	SNORD42B_K562_17_28720550-28720616	44021	7	4	3	SNORD42B_MCF7_17_28720550-28720616	7900	3	3	0
SNORD42_liver_chr22_28232756-28232823	0	0	0	0	SNORD42_lung_chr22_28232756-28232823	1	0	0	0	SNORD42_muscle_chr22_28232756-28232823	0	0	0	0	SNORD42_breast_chr22_28232756-28232823	1	0	0	0	SNORD42B_A549_17_28720550-28720616	22236	2	1	1	SNORD42_Hct116_22_28232756-28232823	0	0	0	0	SNORD42_HepG2_22_28232756-28232823	2	0	0	0	SNORD42_K562_22_28232756-28232823	1	0	0	0	SNORD42_MCF7_22_28232756-28232823	0	0	0	0
SNORD43L1_liver_chr11_74716687-74716749	11	0	0	0	SNORD43L1_lung_chr11_74716687-74716749	23	0	0	0	SNORD43L1_muscle_chr11_74716687-74716749	0	0	0	0	SNORD43_breast_chr22_39319050-39319113	5809	0	0	0	SNORD43_A549_22_39319050-39319113	6057	3	3	0	SNORD43_Hct116_22_39319050-39319113	16846	13	12	1	SNORD43_HepG2_22_39319050-39319113	10122	2	2	0	SNORD43_K562_22_39319050-39319113	17014	1	1	0	SNORD43L1_MCF7_11_74716687-74716749	3	0	0	0
SNORD43_liver_chr22_39319050-39319113	26988	9	9	0	SNORD43_lung_chr22_39319050-39319113	63825	6	4	2	SNORD43_muscle_chr22_39319050-39319113	0	0	0	0	SNORD43L1_breast_chr11_74716687-74716749	2	0	0	0	SNORD43L1_A549_11_74716687-74716749	2	0	0	0	SNORD43L1_Hct116_11_74716687-74716749	9	0	0	0	SNORD43L1_HepG2_11_74716687-74716749	7	0	0	0	SNORD43L1_K562_11_74716687-74716749	19	0	0	0	SNORD43_MCF7_22_39319050-39319113	3144	0	0	0
SNORD44_liver_chr1_173865968-173866028	4240	23	21	2	SNORD44_lung_chr1_173865968-173866028	28282	158	156	2	SNORD44_muscle_chr1_173865968-173866028	13720	83	83	0	SNORD44_breast_chr1_173865968-173866028	2891	9	9	0	SNORD44_A549_1_173865968-173866028	1806	0	0	0	SNORD44_Hct116_1_173865968-173866028	3473	30	29	1	SNORD44_HepG2_1_173865968-173866028	5319	8	8	0	SNORD44_K562_1_173865968-173866028	17509	46	45	1	SNORD44_MCF7_1_173865968-173866028	3138	5	5	0
SNORD45A_liver_chr1_75787889-75787972	1672	28	20	8	SNORD45A_lung_chr1_75787889-75787972	2386	48	39	9	SNORD45A_muscle_chr1_75787889-75787972	4500	236	105	131	SNORD45A_breast_chr1_75787889-75787972	93	3	2	1	SNORD45A_A549_1_75787889-75787972	358	0	0	0	SNORD45A_Hct116_1_75787889-75787972	1103	18	13	5	SNORD45A_HepG2_1_75787889-75787972	552	7	4	3	SNORD45A_K562_1_75787889-75787972	477	20	11	9	SNORD45A_MCF7_1_75787889-75787972	86	1	1	0
SNORD45BL1_liver_chr6_166099853-166099924	0	0	0	0	SNORD45BL1_lung_chr6_166099853-166099924	0	0	0	0	SNORD45BL1_muscle_chr6_166099853-166099924	0	0	0	0	SNORD45B_breast_chr1_75789477-75789548	97	1	0	1	SNORD45B_A549_1_75789477-75789548	375	0	0	0	SNORD45B_Hct116_1_75789477-75789548	1143	10	10	0	SNORD45B_HepG2_1_75789477-75789548	600	4	2	2	SNORD45B_K562_1_75789477-75789548	507	29	22	7	SNORD45BL1_MCF7_6_166099853-166099924	0	0	0	0
SNORD45B_liver_chr1_75789477-75789548	1782	22	14	8	SNORD45B_lung_chr1_75789477-75789548	2502	44	39	5	SNORD45B_muscle_chr1_75789477-75789548	4679	57	23	34	SNORD45BL1_breast_chr6_166099853-166099924	0	0	0	0	SNORD45BL1_A549_6_166099853-166099924	1	0	0	0	SNORD45BL1_Hct116_6_166099853-166099924	0	0	0	0	SNORD45BL1_HepG2_6_166099853-166099924	0	0	0	0	SNORD45BL1_K562_6_166099853-166099924	0	0	0	0	SNORD45B_MCF7_1_75789477-75789548	109	7	4	3
SNORD45C_liver_chr1_75787072-75787150	854	34	14	20	SNORD45C_lung_chr1_75787072-75787150	1230	61	39	22	SNORD45C_muscle_chr1_75787072-75787150	2423	185	72	113	SNORD45C_breast_chr1_75787072-75787150	46	1	1	0	SNORD45C_A549_1_75787072-75787150	154	0	0	0	SNORD45C_Hct116_1_75787072-75787150	517	38	7	31	SNORD45C_HepG2_1_75787072-75787150	219	16	1	15	SNORD45C_K562_1_75787072-75787150	203	21	10	11	SNORD45C_MCF7_1_75787072-75787150	29	2	1	1
SNORD46_liver_chr1_44776490-44776593	48202	6	5	1	SNORD46_lung_chr1_44776490-44776593	132856	24	24	0	SNORD46_muscle_chr1_44776490-44776593	122702	24	23	1	SNORD46_breast_chr1_44776490-44776593	10975	4	4	0	SNORD46_A549_1_44776490-44776593	17912	0	0	0	SNORD46_Hct116_1_44776490-44776593	27715	6	6	0	SNORD46_HepG2_1_44776490-44776593	22834	3	3	0	SNORD46_K562_1_44776490-44776593	61636	3	3	0	SNORD46_MCF7_1_44776490-44776593	11250	1	1	0
SNORD47_liver_chr1_173864369-173864445	4436	168	166	2	SNORD47_lung_chr1_173864369-173864445	29172	500	499	1	SNORD47_muscle_chr1_173864369-173864445	14004	311	307	4	SNORD47_breast_chr1_173864369-173864445	2992	62	60	2	SNORD47_A549_1_173864369-173864445	1999	0	0	0	SNORD47_Hct116_1_173864369-173864445	3749	315	288	27	SNORD47_HepG2_1_173864369-173864445	5547	64	64	0	SNORD47_K562_1_173864369-173864445	18030	217	216	1	SNORD47_MCF7_1_173864369-173864445	3424	63	61	2
SNORD48_liver_chr6_31835263-31835326	1116	12	10	2	SNORD48_lung_chr6_31835263-31835326	7617	75	74	1	SNORD48_muscle_chr6_31835263-31835326	0	0	0	0	SNORD48_breast_chr6_31835263-31835326	648	3	3	0	SNORD48_A549_6_31835263-31835326	361	6	4	2	SNORD48_Hct116_6_31835263-31835326	993	35	31	4	SNORD48_HepG2_6_31835263-31835326	3205	7	6	1	SNORD48_K562_6_31835263-31835326	7844	10	9	1	SNORD48_MCF7_6_31835263-31835326	824	3	2	1
SNORD49A_liver_chr17_16440036-16440106	5600	66	65	1	SNORD49A_lung_chr17_16440036-16440106	18488	157	154	3	SNORD49A_muscle_chr17_16440036-16440106	0	0	0	0	SNORD49A_breast_chr17_16440036-16440106	1349	9	9	0	SNORD49A_A549_17_16440036-16440106	2843	16	14	2	SNORD49A_Hct116_17_16440036-16440106	7803	37	36	1	SNORD49A_HepG2_17_16440036-16440106	3611	13	13	0	SNORD49A_K562_17_16440036-16440106	10180	27	26	1	SNORD49A_MCF7_17_16440036-16440106	1828	8	8	0
SNORD49B_liver_chr17_16439505-16439576	5581	501	498	3	SNORD49B_lung_chr17_16439505-16439576	18418	501	498	3	SNORD49B_muscle_chr17_16439505-16439576	0	0	0	0	SNORD49B_breast_chr17_16439505-16439576	1341	72	72	0	SNORD49B_A549_17_16439505-16439576	2793	437	418	19	SNORD49B_Hct116_17_16439505-16439576	7757	403	390	13	SNORD49B_HepG2_17_16439505-16439576	3469	460	440	20	SNORD49B_K562_17_16439505-16439576	10092	211	203	8	SNORD49B_MCF7_17_16439505-16439576	1800	156	150	6
SNORD4A_liver_chr17_28722582-28722653	53516	19	18	1	SNORD4A_lung_chr17_28722582-28722653	133542	148	147	1	SNORD4A_muscle_chr17_28722582-28722653	0	0	0	0	SNORD4A_breast_chr17_28722582-28722653	10191	5	5	0	SNORD4A_A549_17_28722582-28722653	26955	13	10	3	SNORD4A_Hct116_17_28722582-28722653	28755	19	19	0	SNORD4A_HepG2_17_28722582-28722653	20948	12	12	0	SNORD4A_K562_17_28722582-28722653	53137	16	15	1	SNORD4A_MCF7_17_28722582-28722653	10115	3	3	0
SNORD4B_liver_chr17_28723682-28723753	53310	20	20	0	SNORD4B_lung_chr17_28723682-28723753	133313	68	68	0	SNORD4B_muscle_chr17_28723682-28723753	0	0	0	0	SNORD4B_breast_chr17_28723682-28723753	10312	4	4	0	SNORD4B_A549_17_28723682-28723753	24869	2	2	0	SNORD4B_Hct116_17_28723682-28723753	26740	7	7	0	SNORD4B_HepG2_17_28723682-28723753	18852	2	1	1	SNORD4B_K562_17_28723682-28723753	50302	6	6	0	SNORD4B_MCF7_17_28723682-28723753	9408	1	1	0
SNORD50A_liver_chr6_85677294-85677368	15116	10	10	0	SNORD50A_lung_chr6_85677294-85677368	34413	37	36	1	SNORD50A_muscle_chr6_85677294-85677368	0	0	0	0	SNORD50A_breast_chr6_85677294-85677368	1253	7	7	0	SNORD50A_A549_6_85677294-85677368	9141	0	0	0	SNORD50A_Hct116_6_85677294-85677368	2998	4	4	0	SNORD50A_HepG2_6_85677294-85677368	10663	5	5	0	SNORD50A_K562_6_85677294-85677368	13472	5	5	0	SNORD50A_MCF7_6_85677294-85677368	3675	1	1	0
SNORD50BL1_liver_chr12_110496352-110496421	6094	10	10	0	SNORD50BL1_lung_chr12_110496352-110496421	10606	103	103	0	SNORD50BL1_muscle_chr12_110496352-110496421	0	0	0	0	SNORD50B_breast_chr6_85677589-85677658	1248	12	12	0	SNORD50B_A549_6_85677589-85677658	9260	7	7	0	SNORD50B_Hct116_6_85677589-85677658	3061	42	42	0	SNORD50B_HepG2_6_85677589-85677658	10955	3	3	0	SNORD50B_K562_6_85677589-85677658	13569	7	7	0	SNORD50BL1_MCF7_12_110496352-110496421	961	4	4	0
SNORD50B_liver_chr6_85677589-85677658	15131	53	53	0	SNORD50B_lung_chr6_85677589-85677658	34397	146	146	0	SNORD50B_muscle_chr6_85677589-85677658	0	0	0	0	SNORD50BL1_breast_chr12_110496352-110496421	217	5	5	0	SNORD50BL1_A549_12_110496352-110496421	1510	1	1	0	SNORD50BL1_Hct116_12_110496352-110496421	2148	2	2	0	SNORD50BL1_HepG2_12_110496352-110496421	776	3	3	0	SNORD50BL1_K562_12_110496352-110496421	1802	13	13	0	SNORD50B_MCF7_6_85677589-85677658	3708	4	4	0
SNORD51L1_liver_chr14_103797272-103797348	9	0	0	0	SNORD51L1_lung_chr14_103797272-103797348	17	0	0	0	SNORD51L1_muscle_chr14_103797272-103797348	0	0	0	0	SNORD51_breast_chr2_206161878-206161957	2518	2	2	0	SNORD51_A549_2_206161878-206161957	7084	0	0	0	SNORD51_Hct116_2_206161878-206161957	16121	1	1	0	SNORD51_HepG2_2_206161878-206161957	16412	0	0	0	SNORD51_K562_2_206161878-206161957	10225	3	2	1	SNORD51L1_MCF7_14_103797272-103797348	1	0	0	0
SNORD51_liver_chr2_206161878-206161957	25140	4	4	0	SNORD51_lung_chr2_206161878-206161957	42025	13	11	2	SNORD51_muscle_chr2_206161878-206161957	48608	9	8	1	SNORD51L1_breast_chr14_103797272-103797348	0	0	0	0	SNORD51L1_A549_14_103797272-103797348	0	0	0	0	SNORD51L1_Hct116_14_103797272-103797348	2	0	0	0	SNORD51L1_HepG2_14_103797272-103797348	0	0	0	0	SNORD51L1_K562_14_103797272-103797348	1	0	0	0	SNORD51_MCF7_2_206161878-206161957	3201	0	0	0
SNORD52_liver_chr6_31837076-31837142	1257	82	53	29	SNORD52_lung_chr6_31837076-31837142	8042	274	180	94	SNORD52_muscle_chr6_31837076-31837142	0	0	0	0	SNORD52_breast_chr6_31837076-31837142	661	5	5	0	SNORD52_A549_6_31837076-31837142	415	24	6	18	SNORD52_Hct116_6_31837076-31837142	1220	88	31	57	SNORD52_HepG2_6_31837076-31837142	3376	50	33	17	SNORD52_K562_6_31837076-31837142	8192	113	89	24	SNORD52_MCF7_6_31837076-31837142	915	35	16	19
SNORD53B_liver_chr2_28927983-28928060	162	2	0	2	SNORD53B_lung_chr2_28927983-28928060	277	1	1	0	SNORD53B_muscle_chr2_28927983-28928060	500	4	0	4	SNORD53B_breast_chr2_28927983-28928060	12	0	0	0	SNORD53_A549_2_28927067-28927144	177	2	0	2	SNORD53B_Hct116_2_28927983-28928060	203	0	0	0	SNORD53B_HepG2_2_28927983-28928060	181	0	0	0	SNORD53B_K562_2_28927983-28928060	125	0	0	0	SNORD53B_MCF7_2_28927983-28928060	41	0	0	0
SNORD53_liver_chr2_28927067-28927144	151	0	0	0	SNORD53_lung_chr2_28927067-28927144	266	0	0	0	SNORD53_muscle_chr2_28927067-28927144	482	2	1	1	SNORD53_breast_chr2_28927067-28927144	12	0	0	0	SNORD53B_A549_2_28927983-28928060	179	0	0	0	SNORD53_Hct116_2_28927067-28927144	207	1	1	0	SNORD53_HepG2_2_28927067-28927144	170	0	0	0	SNORD53_K562_2_28927067-28927144	120	0	0	0	SNORD53_MCF7_2_28927067-28927144	44	0	0	0
SNORD54_liver_chr8_56073835-56073901	52402	43	43	0	SNORD54_lung_chr8_56073835-56073901	152234	203	201	2	SNORD54_muscle_chr8_56073835-56073901	0	0	0	0	SNORD54_breast_chr8_56073835-56073901	10116	30	29	1	SNORD54_A549_8_56073835-56073901	12909	1	1	0	SNORD54_Hct116_8_56073835-56073901	32292	12	12	0	SNORD54_HepG2_8_56073835-56073901	13809	0	0	0	SNORD54_K562_8_56073835-56073901	43102	9	9	0	SNORD54_MCF7_8_56073835-56073901	10493	6	6	0
SNORD55_liver_chr1_44775864-44775943	35706	24	23	1	SNORD55_lung_chr1_44775864-44775943	98625	73	70	3	SNORD55_muscle_chr1_44775864-44775943	91274	50	50	0	SNORD55_breast_chr1_44775864-44775943	8363	9	9	0	SNORD55_A549_1_44775864-44775943	11844	0	0	0	SNORD55_Hct116_1_44775864-44775943	18971	27	25	2	SNORD55_HepG2_1_44775864-44775943	15196	7	7	0	SNORD55_K562_1_44775864-44775943	41667	18	18	0	SNORD55_MCF7_1_44775864-44775943	7573	3	3	0
SNORD56B_liver_chr14_71398337-71398407	18	0	0	0	SNORD56B_lung_chr14_71398337-71398407	26	0	0	0	SNORD56B_muscle_chr14_71398337-71398407	0	0	0	0	SNORD56B_breast_chr14_71398337-71398407	0	0	0	0	SNORD56_A549_20_2656624-2656694	520	6	5	1	SNORD56B_Hct116_14_71398337-71398407	2	0	0	0	SNORD56B_HepG2_14_71398337-71398407	9	0	0	0	SNORD56B_K562_14_71398337-71398407	1	0	0	0	SNORD56B_MCF7_14_71398337-71398407	6	0	0	0
SNORD56L1_liver_chr20_35117136-35117207	633	4	4	0	SNORD56L1_lung_chr20_35117136-35117207	1185	4	4	0	SNORD56L1_muscle_chr20_35117136-35117207	0	0	0	0	SNORD56_breast_chr20_2656624-2656694	73	5	5	0	SNORD56B_A549_14_71398337-71398407	4	0	0	0	SNORD56_Hct116_20_2656624-2656694	1101	21	19	2	SNORD56_HepG2_20_2656624-2656694	504	8	8	0	SNORD56_K562_20_2656624-2656694	336	3	1	2	SNORD56L1_MCF7_20_35117136-35117207	21	0	0	0
SNORD56L2_liver_chr7_20377331-20377401	0	0	0	0	SNORD56L2_lung_chr7_20377331-20377401	12	0	0	0	SNORD56L2_muscle_chr7_20377331-20377401	0	0	0	0	SNORD56L1_breast_chr20_35117136-35117207	25	1	1	0	SNORD56L1_A549_20_35117136-35117207	175	0	0	0	SNORD56L1_Hct116_20_35117136-35117207	125	0	0	0	SNORD56L1_HepG2_20_35117136-35117207	207	1	1	0	SNORD56L1_K562_20_35117136-35117207	83	0	0	0	SNORD56L2_MCF7_7_20377331-20377401	0	0	0	0
SNORD56L4_liver_chr12_115852648-115852718	0	0	0	0	SNORD56L4_lung_chr12_115852648-115852718	0	0	0	0	SNORD56L4_muscle_chr12_115852648-115852718	0	0	0	0	SNORD56L2_breast_chr7_20377331-20377401	1	0	0	0	SNORD56L2_A549_7_20377331-20377401	1	0	0	0	SNORD56L2_Hct116_7_20377331-20377401	0	0	0	0	SNORD56L2_HepG2_7_20377331-20377401	0	0	0	0	SNORD56L2_K562_7_20377331-20377401	0	0	0	0	SNORD56L4_MCF7_12_115852648-115852718	0	0	0	0
SNORD56L7_liver_chr2_153446813-153446883	0	0	0	0	SNORD56L7_lung_chr2_153446813-153446883	0	0	0	0	SNORD56L7_muscle_chr2_153446813-153446883	0	0	0	0	SNORD56L4_breast_chr12_115852648-115852718	0	0	0	0	SNORD56L4_A549_12_115852648-115852718	0	0	0	0	SNORD56L4_Hct116_12_115852648-115852718	0	0	0	0	SNORD56L4_HepG2_12_115852648-115852718	0	0	0	0	SNORD56L4_K562_12_115852648-115852718	1	0	0	0	SNORD56L7_MCF7_2_153446813-153446883	0	0	0	0
SNORD56_liver_chr20_2656624-2656694	718	21	19	2	SNORD56_lung_chr20_2656624-2656694	1954	79	78	1	SNORD56_muscle_chr20_2656624-2656694	0	0	0	0	SNORD56L7_breast_chr2_153446813-153446883	0	0	0	0	SNORD56L7_A549_2_153446813-153446883	0	0	0	0	SNORD56L7_Hct116_2_153446813-153446883	0	0	0	0	SNORD56L7_HepG2_2_153446813-153446883	0	0	0	0	SNORD56L7_K562_2_153446813-153446883	0	0	0	0	SNORD56_MCF7_20_2656624-2656694	99	2	2	0
SNORD57_liver_chr20_2656939-2657010	771	9	8	1	SNORD57_lung_chr20_2656939-2657010	2103	37	30	7	SNORD57_muscle_chr20_2656939-2657010	0	0	0	0	SNORD57_breast_chr20_2656939-2657010	80	1	1	0	SNORD57_A549_20_2656939-2657010	608	10	4	6	SNORD57_Hct116_20_2656939-2657010	1183	15	8	7	SNORD57_HepG2_20_2656939-2657010	550	2	1	1	SNORD57_K562_20_2656939-2657010	364	4	4	0	SNORD57_MCF7_20_2656939-2657010	126	0	0	0
SNORD58A_liver_chr18_49491283-49491347	35788	9	9	0	SNORD58A_lung_chr18_49491283-49491347	105460	54	54	0	SNORD58A_muscle_chr18_49491283-49491347	0	0	0	0	SNORD58A_breast_chr18_49491283-49491347	7956	7	7	0	SNORD58_A549_14_45088243-45088308	43	0	0	0	SNORD58A_Hct116_18_49491283-49491347	24025	2	2	0	SNORD58A_HepG2_18_49491283-49491347	15670	1	1	0	SNORD58A_K562_18_49491283-49491347	27903	5	5	0	SNORD58A_MCF7_18_49491283-49491347	4119	3	2	1
SNORD58B_liver_chr18_49491664-49491729	25297	501	500	1	SNORD58B_lung_chr18_49491664-49491729	72609	501	499	2	SNORD58B_muscle_chr18_49491664-49491729	0	0	0	0	SNORD58B_breast_chr18_49491664-49491729	5622	217	215	2	SNORD58A_A549_18_49491283-49491347	10190	2	1	1	SNORD58B_Hct116_18_49491664-49491729	15705	500	499	1	SNORD58B_HepG2_18_49491664-49491729	9588	500	499	1	SNORD58B_K562_18_49491664-49491729	16759	451	449	2	SNORD58B_MCF7_18_49491664-49491729	2704	269	266	3
SNORD58C_liver_chr18_49489245-49489308	36852	40	26	14	SNORD58C_lung_chr18_49489245-49489308	108553	181	131	50	SNORD58C_muscle_chr18_49489245-49489308	0	0	0	0	SNORD58_breast_chr14_45088243-45088308	16	0	0	0	SNORD58B_A549_18_49491664-49491729	6510	464	457	7	SNORD58C_Hct116_18_49489245-49489308	24113	10	6	4	SNORD58C_HepG2_18_49489245-49489308	15676	3	3	0	SNORD58C_K562_18_49489245-49489308	28213	8	3	5	SNORD58C_MCF7_18_49489245-49489308	4565	8	4	4
SNORD58_liver_chr14_45088243-45088308	78	0	0	0	SNORD58_lung_chr14_45088243-45088308	172	1	1	0	SNORD58_muscle_chr14_45088243-45088308	0	0	0	0	SNORD58C_breast_chr18_49489245-49489308	8433	17	15	2	SNORD58C_A549_18_49489245-49489308	10249	7	0	7	SNORD58_Hct116_14_45088243-45088308	58	0	0	0	SNORD58_HepG2_14_45088243-45088308	31	0	0	0	SNORD58_K562_14_45088243-45088308	34	1	1	0	SNORD58_MCF7_14_45088243-45088308	27	0	0	0
SNORD59A_liver_chr12_56645027-56645101	8332	8	8	0	SNORD59A_lung_chr12_56645027-56645101	9082	38	37	1	SNORD59A_muscle_chr12_56645027-56645101	0	0	0	0	SNORD59A_breast_chr12_56645027-56645101	181	0	0	0	SNORD59A_A549_12_56645027-56645101	1762	1	1	0	SNORD59A_Hct116_12_56645027-56645101	4819	4	4	0	SNORD59A_HepG2_12_56645027-56645101	1071	0	0	0	SNORD59A_K562_12_56645027-56645101	2616	2	2	0	SNORD59A_MCF7_12_56645027-56645101	374	0	0	0
SNORD59B_liver_chr12_56643680-56643754	12512	3	3	0	SNORD59B_lung_chr12_56643680-56643754	13101	41	40	1	SNORD59B_muscle_chr12_56643680-56643754	0	0	0	0	SNORD59B_breast_chr12_56643680-56643754	259	1	1	0	SNORD59B_A549_12_56643680-56643754	2084	2	1	1	SNORD59B_Hct116_12_56643680-56643754	5876	7	7	0	SNORD59B_HepG2_12_56643680-56643754	1338	1	1	0	SNORD59B_K562_12_56643680-56643754	3079	1	1	0	SNORD59B_MCF7_12_56643680-56643754	460	0	0	0
SNORD5_liver_chr11_93733228-93733300	336	17	17	0	SNORD5_lung_chr11_93733228-93733300	979	45	43	2	SNORD5_muscle_chr11_93733228-93733300	0	0	0	0	SNORD5_breast_chr11_93733228-93733300	52	10	8	2	SNORD5_A549_11_93733228-93733300	293	5	4	1	SNORD5_Hct116_11_93733228-93733300	394	17	13	4	SNORD5_HepG2_11_93733228-93733300	339	4	3	1	SNORD5_K562_11_93733228-93733300	344	6	5	1	SNORD5_MCF7_11_93733228-93733300	87	1	0	1
SNORD60L1_liver_chr10_126779702-126779774	0	0	0	0	SNORD60L1_lung_chr10_126779702-126779774	0	0	0	0	SNORD60L1_muscle_chr10_126779702-126779774	0	0	0	0	SNORD60_breast_chr16_2155023-2155105	116	22	21	1	SNORD60_A549_16_2155023-2155105	621	9	9	0	SNORD60_Hct116_16_2155023-2155105	630	56	55	1	SNORD60_HepG2_16_2155023-2155105	605	7	7	0	SNORD60_K562_16_2155023-2155105	694	21	21	0	SNORD60L1_MCF7_10_126779702-126779774	1	0	0	0
SNORD60_liver_chr16_2155023-2155105	564	93	93	0	SNORD60_lung_chr16_2155023-2155105	1249	190	190	0	SNORD60_muscle_chr16_2155023-2155105	0	0	0	0	SNORD60L1_breast_chr10_126779702-126779774	0	0	0	0	SNORD60L1_A549_10_126779702-126779774	0	0	0	0	SNORD60L1_Hct116_10_126779702-126779774	0	0	0	0	SNORD60L1_HepG2_10_126779702-126779774	0	0	0	0	SNORD60L1_K562_10_126779702-126779774	0	0	0	0	SNORD60_MCF7_16_2155023-2155105	679	12	12	0
SNORD61_liver_chrX_136879199-136879271	0	0	0	0	SNORD61_lung_chrX_136879199-136879271	2317	1	1	0	SNORD61_muscle_chrX_136879199-136879271	0	0	0	0	SNORD61_breast_chrX_136879199-136879271	92	0	0	0	SNORD61_A549_X_136879199-136879271	1192	0	0	0	SNORD61_Hct116_X_136879199-136879271	929	0	0	0	SNORD61_HepG2_X_136879199-136879271	638	1	1	0	SNORD61_K562_X_136879199-136879271	1255	2	2	0	SNORD61_MCF7_X_136879199-136879271	474	0	0	0
SNORD62A_liver_chr9_131485665-131485750	28	1	1	0	SNORD62A_lung_chr9_131485665-131485750	62	0	0	0	SNORD62A_muscle_chr9_131485665-131485750	0	0	0	0	SNORD62A_breast_chr9_131485665-131485750	2	0	0	0	SNORD62_A549_9_137094345-137094430	72	0	0	0	SNORD62A_Hct116_9_131485665-131485750	19	0	0	0	SNORD62A_HepG2_9_131485665-131485750	13	0	0	0	SNORD62A_K562_9_131485665-131485750	15	0	0	0	SNORD62A_MCF7_9_131485665-131485750	18	2	1	1
SNORD62B_liver_chr9_131490486-131490571	24	6	6	0	SNORD62B_lung_chr9_131490486-131490571	73	9	8	1	SNORD62B_muscle_chr9_131490486-131490571	0	0	0	0	SNORD62B_breast_chr9_131490486-131490571	5	2	2	0	SNORD62A_A549_9_131485665-131485750	23	2	1	1	SNORD62B_Hct116_9_131490486-131490571	15	0	0	0	SNORD62B_HepG2_9_131490486-131490571	14	1	1	0	SNORD62B_K562_9_131490486-131490571	16	2	2	0	SNORD62B_MCF7_9_131490486-131490571	17	2	1	1
SNORD62_liver_chr9_137094345-137094430	143	0	0	0	SNORD62_lung_chr9_137094345-137094430	317	0	0	0	SNORD62_muscle_chr9_137094345-137094430	0	0	0	0	SNORD62_breast_chr9_137094345-137094430	10	0	0	0	SNORD62B_A549_9_131490486-131490571	34	3	1	2	SNORD62_Hct116_9_137094345-137094430	107	0	0	0	SNORD62_HepG2_9_137094345-137094430	81	0	0	0	SNORD62_K562_9_137094345-137094430	55	0	0	0	SNORD62_MCF7_9_137094345-137094430	55	0	0	0
SNORD63B_liver_chr5_138558970-138559039	2829	15	15	0	SNORD63B_lung_chr5_138558970-138559039	2255	12	12	0	SNORD63B_muscle_chr5_138558970-138559039	5673	24	24	0	SNORD63B_breast_chr5_138558970-138559039	60	2	2	0	SNORD63_A549_5_138561043-138561110	699	18	1	17	SNORD63B_Hct116_5_138558970-138559039	1227	1	1	0	SNORD63B_HepG2_5_138558970-138559039	735	2	2	0	SNORD63B_K562_5_138558970-138559039	1086	8	8	0	SNORD63B_MCF7_5_138558970-138559039	154	0	0	0
SNORD63_liver_chr5_138561043-138561110	2120	44	30	14	SNORD63_lung_chr5_138561043-138561110	1748	44	36	8	SNORD63_muscle_chr5_138561043-138561110	4874	69	31	38	SNORD63_breast_chr5_138561043-138561110	45	3	3	0	SNORD63B_A549_5_138558970-138559039	752	1	1	0	SNORD63_Hct116_5_138561043-138561110	1208	13	4	9	SNORD63_HepG2_5_138561043-138561110	685	0	0	0	SNORD63_K562_5_138561043-138561110	1081	24	15	9	SNORD63_MCF7_5_138561043-138561110	148	5	1	4
SNORD64L1_liver_chr1_159851906-159851972	5	0	0	0	SNORD64L1_lung_chr1_159851906-159851972	9	1	1	0	SNORD64L1_muscle_chr1_159851906-159851972	8	0	0	0	SNORD64_breast_chr15_24985100-24985166	6	1	1	0	SNORD64_A549_15_24985100-24985166	48	0	0	0	SNORD64_Hct116_15_24985100-24985166	2	0	0	0	SNORD64_HepG2_15_24985100-24985166	214	0	0	0	SNORD64_K562_15_24985100-24985166	2	0	0	0	SNORD64L1_MCF7_1_159851906-159851972	0	0	0	0
SNORD64_liver_chr15_24985100-24985166	49	1	1	0	SNORD64_lung_chr15_24985100-24985166	111	5	3	2	SNORD64_muscle_chr15_24985100-24985166	0	0	0	0	SNORD64L1_breast_chr1_159851906-159851972	0	0	0	0	SNORD64L1_A549_1_159851906-159851972	2	0	0	0	SNORD64L1_Hct116_1_159851906-159851972	1	0	0	0	SNORD64L1_HepG2_1_159851906-159851972	0	0	0	0	SNORD64L1_K562_1_159851906-159851972	0	0	0	0	SNORD64_MCF7_15_24985100-24985166	0	0	0	0
SNORD65_liver_chr17_16441226-16441298	5795	11	11	0	SNORD65_lung_chr17_16441226-16441298	19061	86	85	1	SNORD65_muscle_chr17_16441226-16441298	0	0	0	0	SNORD65_breast_chr17_16441226-16441298	1421	6	6	0	SNORD65_A549_17_16441226-16441298	3114	9	9	0	SNORD65_Hct116_17_16441226-16441298	8615	52	51	1	SNORD65_HepG2_17_16441226-16441298	3911	15	14	1	SNORD65_K562_17_16441226-16441298	11363	36	36	0	SNORD65_MCF7_17_16441226-16441298	2090	13	13	0
SNORD66_liver_chr3_184325696-184325771	202	0	0	0	SNORD66_lung_chr3_184325696-184325771	254	0	0	0	SNORD66_muscle_chr3_184325696-184325771	641	0	0	0	SNORD66_breast_chr3_184325696-184325771	5	0	0	0	SNORD66_A549_3_184325696-184325771	51	0	0	0	SNORD66_Hct116_3_184325696-184325771	46	0	0	0	SNORD66_HepG2_3_184325696-184325771	44	0	0	0	SNORD66_K562_3_184325696-184325771	34	0	0	0	SNORD66_MCF7_3_184325696-184325771	24	0	0	0
SNORD67_liver_chr11_46762389-46762499	292	1	1	0	SNORD67_lung_chr11_46762389-46762499	36	1	0	1	SNORD67_muscle_chr11_46762389-46762499	0	0	0	0	SNORD67_breast_chr11_46762389-46762499	3	0	0	0	SNORD67_A549_11_46762389-46762499	42	1	0	1	SNORD67_Hct116_11_46762389-46762499	30	1	0	1	SNORD67_HepG2_11_46762389-46762499	31	0	0	0	SNORD67_K562_11_46762389-46762499	43	2	0	2	SNORD67_MCF7_11_46762389-46762499	13	0	0	0
SNORD68_liver_chr16_89561434-89561517	43200	72	61	11	SNORD68_lung_chr16_89561434-89561517	99667	289	248	41	SNORD68_muscle_chr16_89561434-89561517	0	0	0	0	SNORD68_breast_chr16_89561434-89561517	11186	26	25	1	SNORD68_A549_16_89561434-89561517	12144	14	9	5	SNORD68_Hct116_16_89561434-89561517	22609	55	41	14	SNORD68_HepG2_16_89561434-89561517	21710	22	18	4	SNORD68_K562_16_89561434-89561517	32229	38	34	4	SNORD68_MCF7_16_89561434-89561517	21050	66	61	5
SNORD69_liver_chr3_52692736-52692812	741	22	19	3	SNORD69_lung_chr3_52692736-52692812	1128	37	33	4	SNORD69_muscle_chr3_52692736-52692812	2341	16	7	9	SNORD69_breast_chr3_52692736-52692812	64	2	1	1	SNORD69_A549_3_52692736-52692812	280	1	1	0	SNORD69_Hct116_3_52692736-52692812	758	5	3	2	SNORD69_HepG2_3_52692736-52692812	273	6	5	1	SNORD69_K562_3_52692736-52692812	248	2	2	0	SNORD69_MCF7_3_52692736-52692812	129	3	3	0
SNORD6_liver_chr11_93731502-93731574	368	5	3	2	SNORD6_lung_chr11_93731502-93731574	1068	10	10	0	SNORD6_muscle_chr11_93731502-93731574	0	0	0	0	SNORD6_breast_chr11_93731502-93731574	67	3	2	1	SNORD6_A549_11_93731502-93731574	349	0	0	0	SNORD6_Hct116_11_93731502-93731574	435	0	0	0	SNORD6_HepG2_11_93731502-93731574	386	3	1	2	SNORD6_K562_11_93731502-93731574	375	0	0	0	SNORD6_MCF7_11_93731502-93731574	118	0	0	0
SNORD70B_liver_chr2_202278108-202278192	759	6	4	2	SNORD70B_lung_chr2_202278108-202278192	1526	6	5	1	SNORD70B_muscle_chr2_202278108-202278192	1623	9	7	2	SNORD70B_breast_chr2_202278108-202278192	45	0	0	0	SNORD70_A549_2_202276431-202276518	446	0	0	0	SNORD70B_Hct116_2_202278108-202278192	672	5	2	3	SNORD70B_HepG2_2_202278108-202278192	621	1	1	0	SNORD70B_K562_2_202278108-202278192	407	1	1	0	SNORD70B_MCF7_2_202278108-202278192	166	1	1	0
SNORD70_liver_chr2_202276431-202276518	752	6	5	1	SNORD70_lung_chr2_202276431-202276518	1513	2	2	0	SNORD70_muscle_chr2_202276431-202276518	1611	0	0	0	SNORD70_breast_chr2_202276431-202276518	45	0	0	0	SNORD70B_A549_2_202278108-202278192	453	2	1	1	SNORD70_Hct116_2_202276431-202276518	668	0	0	0	SNORD70_HepG2_2_202276431-202276518	612	0	0	0	SNORD70_K562_2_202276431-202276518	406	0	0	0	SNORD70_MCF7_2_202276431-202276518	169	1	1	0
SNORD71_liver_chr15_45710815-45710873	4	0	0	0	SNORD71_lung_chr15_45710815-45710873	4	0	0	0	SNORD71_muscle_chr15_45710815-45710873	0	0	0	0	SNORD71_breast_chr15_45710815-45710873	0	0	0	0	SNORD71_A549_15_45710815-45710873	0	0	0	0	SNORD71_Hct116_15_45710815-45710873	1	0	0	0	SNORD71_HepG2_15_45710815-45710873	0	0	0	0	SNORD71_K562_15_45710815-45710873	0	0	0	0	SNORD71_MCF7_15_45710815-45710873	0	0	0	0
SNORD71_liver_chr16_71758402-71758487	50	0	0	0	SNORD71_lung_chr16_71758402-71758487	78	0	0	0	SNORD71_muscle_chr16_71758402-71758487	0	0	0	0	SNORD71_breast_chr16_71758402-71758487	2	0	0	0	SNORD71_A549_16_71758402-71758487	104	0	0	0	SNORD71_Hct116_16_71758402-71758487	16	0	0	0	SNORD71_HepG2_16_71758402-71758487	57	0	0	0	SNORD71_K562_16_71758402-71758487	31	1	0	1	SNORD71_MCF7_16_71758402-71758487	18	0	0	0
SNORD72_liver_chr5_40832656-40832735	36117	1	1	0	SNORD72_lung_chr5_40832656-40832735	85273	2	2	0	SNORD72_muscle_chr5_40832656-40832735	77576	0	0	0	SNORD72_breast_chr5_40832656-40832735	6654	1	1	0	SNORD72_A549_5_40832656-40832735	13087	0	0	0	SNORD72_Hct116_5_40832656-40832735	19324	0	0	0	SNORD72_HepG2_5_40832656-40832735	15562	1	1	0	SNORD72_K562_5_40832656-40832735	40498	1	1	0	SNORD72_MCF7_5_40832656-40832735	10753	0	0	0
SNORD73A_liver_chr4_151103827-151103891	45779	50	49	1	SNORD73A_lung_chr4_151103827-151103891	121908	163	159	4	SNORD73A_muscle_chr4_151103827-151103891	128015	132	131	1	SNORD73A_breast_chr4_151103827-151103891	10562	16	16	0	SNORD73A_A549_4_151103827-151103891	14886	5	5	0	SNORD73A_Hct116_4_151103827-151103891	38257	37	37	0	SNORD73A_HepG2_4_151103827-151103891	29502	8	6	2	SNORD73A_K562_4_151103827-151103891	46920	28	27	1	SNORD73A_MCF7_4_151103827-151103891	13474	5	4	1
SNORD73B_liver_chr4_151102057-151102128	44882	0	0	0	SNORD73B_lung_chr4_151102057-151102128	119126	4	3	1	SNORD73B_muscle_chr4_151102057-151102128	126691	1	1	0	SNORD73B_breast_chr4_151102057-151102128	10154	0	0	0	SNORD73B_A549_4_151102057-151102128	14776	0	0	0	SNORD73B_Hct116_4_151102057-151102128	38155	1	1	0	SNORD73B_HepG2_4_151102057-151102128	29652	0	0	0	SNORD73B_K562_4_151102057-151102128	46553	0	0	0	SNORD73B_MCF7_4_151102057-151102128	13136	2	2	0
SNORD74L7_liver_chr4_26702309-26702388	21	0	0	0	SNORD74L7_lung_chr4_26702309-26702388	137	0	0	0	SNORD74L7_muscle_chr4_26702309-26702388	117	1	1	0	SNORD74_breast_chr1_173867674-173867745	2026	0	0	0	SNORD74_A549_1_173867674-173867745	1005	0	0	0	SNORD74_Hct116_1_173867674-173867745	2038	8	7	1	SNORD74_HepG2_1_173867674-173867745	3039	0	0	0	SNORD74_K562_1_173867674-173867745	10688	0	0	0	SNORD74L7_MCF7_4_26702309-26702388	5	0	0	0
SNORD74_liver_chr1_173867674-173867745	2688	12	10	2	SNORD74_lung_chr1_173867674-173867745	17918	14	12	2	SNORD74_muscle_chr1_173867674-173867745	8905	1	1	0	SNORD74L7_breast_chr4_26702309-26702388	5	0	0	0	SNORD74L7_A549_4_26702309-26702388	7	0	0	0	SNORD74L7_Hct116_4_26702309-26702388	33	0	0	0	SNORD74L7_HepG2_4_26702309-26702388	2	0	0	0	SNORD74L7_K562_4_26702309-26702388	4	0	0	0	SNORD74_MCF7_1_173867674-173867745	1908	0	0	0
SNORD75_liver_chr1_173866879-173866938	4103	1	1	0	SNORD75_lung_chr1_173866879-173866938	27467	9	9	0	SNORD75_muscle_chr1_173866879-173866938	13420	3	3	0	SNORD75_breast_chr1_173866879-173866938	2830	0	0	0	SNORD75_A549_1_173866879-173866938	1638	0	0	0	SNORD75_Hct116_1_173866879-173866938	3237	4	3	1	SNORD75_HepG2_1_173866879-173866938	4895	1	1	0	SNORD75_K562_1_173866879-173866938	16475	1	1	0	SNORD75_MCF7_1_173866879-173866938	2933	0	0	0
SNORD76_liver_chr1_173866635-173866715	4201	121	120	1	SNORD76_lung_chr1_173866635-173866715	28043	500	497	3	SNORD76_muscle_chr1_173866635-173866715	13627	289	289	0	SNORD76_breast_chr1_173866635-173866715	2870	102	102	0	SNORD76_A549_1_173866635-173866715	1763	0	0	0	SNORD76_Hct116_1_173866635-173866715	3385	139	133	6	SNORD76_HepG2_1_173866635-173866715	5173	22	21	1	SNORD76_K562_1_173866635-173866715	17127	150	148	2	SNORD76_MCF7_1_173866635-173866715	3059	24	21	3
SNORD77_liver_chr1_173866301-173866370	4223	17	14	3	SNORD77_lung_chr1_173866301-173866370	28174	72	66	6	SNORD77_muscle_chr1_173866301-173866370	13684	20	19	1	SNORD77_breast_chr1_173866301-173866370	2883	3	3	0	SNORD77_A549_1_173866301-173866370	1786	0	0	0	SNORD77_Hct116_1_173866301-173866370	3435	14	11	3	SNORD77_HepG2_1_173866301-173866370	5263	2	2	0	SNORD77_K562_1_173866301-173866370	17345	13	13	0	SNORD77_MCF7_1_173866301-173866370	3104	6	4	2
SNORD78_liver_chr1_173865622-173865686	4259	3	3	0	SNORD78_lung_chr1_173865622-173865686	28391	53	52	1	SNORD78_muscle_chr1_173865622-173865686	13727	24	24	0	SNORD78_breast_chr1_173865622-173865686	2913	5	5	0	SNORD78_A549_1_173865622-173865686	1830	0	0	0	SNORD78_Hct116_1_173865622-173865686	3503	14	13	1	SNORD78_HepG2_1_173865622-173865686	5357	1	1	0	SNORD78_K562_1_173865622-173865686	17615	18	18	0	SNORD78_MCF7_1_173865622-173865686	3182	1	1	0
SNORD79_liver_chr1_173865350-173865430	4301	133	131	2	SNORD79_lung_chr1_173865350-173865430	28605	500	493	7	SNORD79_muscle_chr1_173865350-173865430	13822	188	183	5	SNORD79_breast_chr1_173865350-173865430	2951	51	51	0	SNORD79_A549_1_173865350-173865430	1868	0	0	0	SNORD79_Hct116_1_173865350-173865430	3555	124	118	6	SNORD79_HepG2_1_173865350-173865430	5413	9	9	0	SNORD79_K562_1_173865350-173865430	17812	143	141	2	SNORD79_MCF7_1_173865350-173865430	3324	20	20	0
SNORD7_liver_chr17_35573657-35573753	281	5	5	0	SNORD7_lung_chr17_35573657-35573753	1064	14	12	2	SNORD7_muscle_chr17_35573657-35573753	0	0	0	0	SNORD7_breast_chr17_35573657-35573753	50	1	1	0	SNORD7_A549_17_35573657-35573753	179	1	1	0	SNORD7_Hct116_17_35573657-35573753	133	0	0	0	SNORD7_HepG2_17_35573657-35573753	152	0	0	0	SNORD7_K562_17_35573657-35573753	321	4	4	0	SNORD7_MCF7_17_35573657-35573753	103	0	0	0
SNORD80_liver_chr1_173864833-173864903	4411	203	162	41	SNORD80_lung_chr1_173864833-173864903	29007	500	423	77	SNORD80_muscle_chr1_173864833-173864903	13968	313	213	100	SNORD80_breast_chr1_173864833-173864903	2965	35	35	0	SNORD80_A549_1_173864833-173864903	1958	0	0	0	SNORD80_Hct116_1_173864833-173864903	3669	179	143	36	SNORD80_HepG2_1_173864833-173864903	5518	55	47	8	SNORD80_K562_1_173864833-173864903	17927	89	84	5	SNORD80_MCF7_1_173864833-173864903	3387	44	36	8
SNORD81_liver_chr1_173864146-173864222	4453	105	102	3	SNORD81_lung_chr1_173864146-173864222	29184	501	499	2	SNORD81_muscle_chr1_173864146-173864222	14018	167	165	2	SNORD81_breast_chr1_173864146-173864222	3002	50	49	1	SNORD81_A549_1_173864146-173864222	2014	0	0	0	SNORD81_Hct116_1_173864146-173864222	3759	82	79	3	SNORD81_HepG2_1_173864146-173864222	5549	34	34	0	SNORD81_K562_1_173864146-173864222	18082	121	120	1	SNORD81_MCF7_1_173864146-173864222	3438	82	79	3
SNORD82_liver_chr2_231460371-231460440	1624	1	0	1	SNORD82_lung_chr2_231460371-231460440	2841	0	0	0	SNORD82_muscle_chr2_231460371-231460440	3756	0	0	0	SNORD82_breast_chr2_231460371-231460440	101	0	0	0	SNORD82_A549_2_231460371-231460440	1131	2	0	2	SNORD82_Hct116_2_231460371-231460440	1843	0	0	0	SNORD82_HepG2_2_231460371-231460440	988	0	0	0	SNORD82_K562_2_231460371-231460440	575	0	0	0	SNORD82_MCF7_2_231460371-231460440	416	0	0	0
SNORD83A_liver_chr22_39315213-39315307	36778	15	15	0	SNORD83A_lung_chr22_39315213-39315307	87591	20	20	0	SNORD83A_muscle_chr22_39315213-39315307	0	0	0	0	SNORD83A_breast_chr22_39315213-39315307	8521	1	1	0	SNORD83_A549_12_64575665-64575741	1	0	0	0	SNORD83A_Hct116_22_39315213-39315307	23685	9	9	0	SNORD83A_HepG2_22_39315213-39315307	14664	2	2	0	SNORD83A_K562_22_39315213-39315307	23912	7	7	0	SNORD83A_MCF7_22_39315213-39315307	4715	1	0	1
SNORD83B_liver_chr22_39313819-39313911	39010	26	19	7	SNORD83B_lung_chr22_39313819-39313911	93234	109	100	9	SNORD83B_muscle_chr22_39313819-39313911	0	0	0	0	SNORD83B_breast_chr22_39313819-39313911	9630	14	14	0	SNORD83A_A549_22_39315213-39315307	8694	3	1	2	SNORD83B_Hct116_22_39313819-39313911	24111	12	11	1	SNORD83B_HepG2_22_39313819-39313911	14842	4	4	0	SNORD83B_K562_22_39313819-39313911	24648	3	2	1	SNORD83B_MCF7_22_39313819-39313911	5186	0	0	0
SNORD83_liver_chr12_64575665-64575741	1	0	0	0	SNORD83_lung_chr12_64575665-64575741	7	0	0	0	SNORD83_muscle_chr12_64575665-64575741	0	0	0	0	SNORD83_breast_chr12_64575665-64575741	0	0	0	0	SNORD83B_A549_22_39313819-39313911	9104	2	2	0	SNORD83_Hct116_12_64575665-64575741	0	0	0	0	SNORD83_HepG2_12_64575665-64575741	0	0	0	0	SNORD83_K562_12_64575665-64575741	1	0	0	0	SNORD83_MCF7_12_64575665-64575741	0	0	0	0
SNORD84_liver_chr6_31541101-31541178	929	5	2	3	SNORD84_lung_chr6_31541101-31541178	1958	11	8	3	SNORD84_muscle_chr6_31541101-31541178	0	0	0	0	SNORD84_breast_chr6_31541101-31541178	49	0	0	0	SNORD84_A549_6_31541101-31541178	352	3	2	1	SNORD84_Hct116_6_31541101-31541178	1126	9	3	6	SNORD84_HepG2_6_31541101-31541178	231	6	4	2	SNORD84_K562_6_31541101-31541178	697	3	2	1	SNORD84_MCF7_6_31541101-31541178	172	1	1	0
SNORD86_liver_chr20_2656097-2656182	678	79	61	18	SNORD86_lung_chr20_2656097-2656182	1783	242	170	72	SNORD86_muscle_chr20_2656097-2656182	0	0	0	0	SNORD86_breast_chr20_2656097-2656182	65	12	12	0	SNORD86_A549_20_2656097-2656182	440	145	47	98	SNORD86_Hct116_20_2656097-2656182	1022	258	135	123	SNORD86_HepG2_20_2656097-2656182	453	76	41	35	SNORD86_K562_20_2656097-2656182	302	36	21	15	SNORD86_MCF7_20_2656097-2656182	79	14	9	5
SNORD87_liver_chr8_66922467-66922555	3491	114	114	0	SNORD87_lung_chr8_66922467-66922555	9975	503	499	4	SNORD87_muscle_chr8_66922467-66922555	0	0	0	0	SNORD87_breast_chr8_66922467-66922555	956	72	72	0	SNORD87_A549_8_66922467-66922555	1957	14	13	1	SNORD87_Hct116_8_66922467-66922555	6465	90	88	2	SNORD87_HepG2_8_66922467-66922555	1019	14	14	0	SNORD87_K562_8_66922467-66922555	7824	74	72	2	SNORD87_MCF7_8_66922467-66922555	2148	22	22	0
SNORD88A_liver_chr19_50799442-50799532	1019	3	3	0	SNORD88A_lung_chr19_50799442-50799532	1147	2	1	1	SNORD88A_muscle_chr19_50799442-50799532	0	0	0	0	SNORD88A_breast_chr19_50799442-50799532	36	1	1	0	SNORD88A_A549_19_50799442-50799532	820	0	0	0	SNORD88A_Hct116_19_50799442-50799532	2092	1	1	0	SNORD88A_HepG2_19_50799442-50799532	392	1	1	0	SNORD88A_K562_19_50799442-50799532	1172	3	3	0	SNORD88A_MCF7_19_50799442-50799532	567	2	2	0
SNORD88B_liver_chr19_50799032-50799122	1066	74	73	1	SNORD88B_lung_chr19_50799032-50799122	1220	81	80	1	SNORD88B_muscle_chr19_50799032-50799122	0	0	0	0	SNORD88B_breast_chr19_50799032-50799122	35	2	2	0	SNORD88B_A549_19_50799032-50799122	937	25	25	0	SNORD88B_Hct116_19_50799032-50799122	2415	108	106	2	SNORD88B_HepG2_19_50799032-50799122	447	12	11	1	SNORD88B_K562_19_50799032-50799122	1307	41	39	2	SNORD88B_MCF7_19_50799032-50799122	652	41	40	1
SNORD88C_liver_chr19_50802328-50802418	716	0	0	0	SNORD88C_lung_chr19_50802328-50802418	744	5	5	0	SNORD88C_muscle_chr19_50802328-50802418	0	0	0	0	SNORD88C_breast_chr19_50802328-50802418	27	0	0	0	SNORD88C_A549_19_50802328-50802418	503	3	2	1	SNORD88C_Hct116_19_50802328-50802418	982	3	2	1	SNORD88C_HepG2_19_50802328-50802418	246	2	2	0	SNORD88C_K562_19_50802328-50802418	729	7	6	1	SNORD88C_MCF7_19_50802328-50802418	344	0	0	0
SNORD89_liver_chr2_101272936-101273049	105	59	24	35	SNORD89_lung_chr2_101272936-101273049	581	324	147	177	SNORD89_muscle_chr2_101272936-101273049	221	149	9	140	SNORD89_breast_chr2_101272936-101273049	25	15	5	10	SNORD89_A549_2_101272936-101273049	13	6	2	4	SNORD89_Hct116_2_101272936-101273049	28	12	0	12	SNORD89_HepG2_2_101272936-101273049	26	9	2	7	SNORD89_K562_2_101272936-101273049	25	13	2	11	SNORD89_MCF7_2_101272936-101273049	16	8	0	8
SNORD8_liver_chr14_21397292-21397401	23	0	0	0	SNORD8_lung_chr14_21397292-21397401	42	0	0	0	SNORD8_muscle_chr14_21397292-21397401	0	0	0	0	SNORD8_breast_chr14_21397292-21397401	1	0	0	0	SNORD8_A549_14_21397292-21397401	14	0	0	0	SNORD8_Hct116_14_21397292-21397401	3	0	0	0	SNORD8_HepG2_14_21397292-21397401	9	0	0	0	SNORD8_K562_14_21397292-21397401	4	0	0	0	SNORD8_MCF7_14_21397292-21397401	5	0	0	0
SNORD90_liver_chr9_122880213-122880323	11	0	0	0	SNORD90_lung_chr9_122880213-122880323	31	0	0	0	SNORD90_muscle_chr9_122880213-122880323	0	0	0	0	SNORD90_breast_chr9_122880213-122880323	1	0	0	0	SNORD90_A549_9_122880213-122880323	20	0	0	0	SNORD90_Hct116_9_122880213-122880323	9	0	0	0	SNORD90_HepG2_9_122880213-122880323	9	0	0	0	SNORD90_K562_9_122880213-122880323	15	0	0	0	SNORD90_MCF7_9_122880213-122880323	5	0	0	0
SNORD91A_liver_chr17_2330180-2330370	134	0	0	0	SNORD91A_lung_chr17_2330180-2330370	280	6	6	0	SNORD91A_muscle_chr17_2330180-2330370	0	0	0	0	SNORD91A_breast_chr17_2330180-2330370	10	1	1	0	SNORD91A_A549_17_2330180-2330370	200	0	0	0	SNORD91A_Hct116_17_2330180-2330370	252	3	1	2	SNORD91A_HepG2_17_2330180-2330370	66	0	0	0	SNORD91A_K562_17_2330180-2330370	89	0	0	0	SNORD91A_MCF7_17_2330180-2330370	35	1	0	1
SNORD91B_liver_chr17_2329016-2329237	151	2	1	1	SNORD91B_lung_chr17_2329016-2329237	299	4	4	0	SNORD91B_muscle_chr17_2329016-2329237	0	0	0	0	SNORD91B_breast_chr17_2329016-2329237	9	0	0	0	SNORD91B_A549_17_2329016-2329237	148	0	0	0	SNORD91B_Hct116_17_2329016-2329237	255	0	0	0	SNORD91B_HepG2_17_2329016-2329237	53	0	0	0	SNORD91B_K562_17_2329016-2329237	92	0	0	0	SNORD91B_MCF7_17_2329016-2329237	33	0	0	0
SNORD92_liver_chr2_28913664-28913748	121	1	0	1	SNORD92_lung_chr2_28913664-28913748	208	1	1	0	SNORD92_muscle_chr2_28913664-28913748	407	1	0	1	SNORD92_breast_chr2_28913664-28913748	9	0	0	0	SNORD92_A549_2_28913664-28913748	159	1	0	1	SNORD92_Hct116_2_28913664-28913748	204	1	0	1	SNORD92_HepG2_2_28913664-28913748	152	0	0	0	SNORD92_K562_2_28913664-28913748	108	0	0	0	SNORD92_MCF7_2_28913664-28913748	41	0	0	0
SNORD93_liver_chr7_22856613-22856686	23	0	0	0	SNORD93_lung_chr7_22856613-22856686	91	1	1	0	SNORD93_muscle_chr7_22856613-22856686	0	0	0	0	SNORD93_breast_chr7_22856613-22856686	30	1	1	0	SNORD93_A549_7_22856613-22856686	11	0	0	0	SNORD93_Hct116_7_22856613-22856686	29	2	2	0	SNORD93_HepG2_7_22856613-22856686	18	3	3	0	SNORD93_K562_7_22856613-22856686	46	0	0	0	SNORD93_MCF7_7_22856613-22856686	4	0	0	0
SNORD94_liver_chr2_86135870-86136006	543	7	5	2	SNORD94_lung_chr2_86135870-86136006	680	5	5	0	SNORD94_muscle_chr2_86135870-86136006	1243	3	0	3	SNORD94_breast_chr2_86135870-86136006	27	1	1	0	SNORD94_A549_2_86135870-86136006	102	0	0	0	SNORD94_Hct116_2_86135870-86136006	151	1	0	1	SNORD94_HepG2_2_86135870-86136006	110	0	0	0	SNORD94_K562_2_86135870-86136006	128	0	0	0	SNORD94_MCF7_2_86135870-86136006	53	1	0	1
SNORD95_liver_chr5_181243312-181243379	20562	24	18	6	SNORD95_lung_chr5_181243312-181243379	51489	93	72	21	SNORD95_muscle_chr5_181243312-181243379	0	0	0	0	SNORD95_breast_chr5_181243312-181243379	3813	4	4	0	SNORD95_A549_5_181243312-181243379	9493	5	2	3	SNORD95_Hct116_5_181243312-181243379	18304	15	5	10	SNORD95_HepG2_5_181243312-181243379	14223	1	1	0	SNORD95_K562_5_181243312-181243379	17823	5	2	3	SNORD95_MCF7_5_181243312-181243379	6378	4	2	2
SNORD96A_liver_chr5_181241814-181241892	21187	52	49	3	SNORD96A_lung_chr5_181241814-181241892	53119	189	189	0	SNORD96A_muscle_chr5_181241814-181241892	0	0	0	0	SNORD96A_breast_chr5_181241814-181241892	4037	0	0	0	SNORD96A_A549_5_181241814-181241892	9736	15	11	4	SNORD96A_Hct116_5_181241814-181241892	18677	32	29	3	SNORD96A_HepG2_5_181241814-181241892	14619	0	0	0	SNORD96A_K562_5_181241814-181241892	18255	16	16	0	SNORD96A_MCF7_5_181241814-181241892	6613	16	16	0
SNORD96B_liver_chrX_110224985-110225063	0	0	0	0	SNORD96B_lung_chrX_110224985-110225063	5	0	0	0	SNORD96B_muscle_chrX_110224985-110225063	0	0	0	0	SNORD96B_breast_chrX_110224985-110225063	0	0	0	0	SNORD96B_A549_X_110224985-110225063	8	0	0	0	SNORD96B_Hct116_X_110224985-110225063	6	0	0	0	SNORD96B_HepG2_X_110224985-110225063	3	0	0	0	SNORD96B_K562_X_110224985-110225063	13	1	1	0	SNORD96B_MCF7_X_110224985-110225063	3	0	0	0
SNORD97_liver_chr11_10801467-10801608	450	1	1	0	SNORD97_lung_chr11_10801467-10801608	1304	2	2	0	SNORD97_muscle_chr11_10801467-10801608	0	0	0	0	SNORD97_breast_chr11_10801467-10801608	26	0	0	0	SNORD97_A549_11_10801467-10801608	1471	0	0	0	SNORD97_Hct116_11_10801467-10801608	654	0	0	0	SNORD97_HepG2_11_10801467-10801608	590	0	0	0	SNORD97_K562_11_10801467-10801608	419	1	0	1	SNORD97_MCF7_11_10801467-10801608	234	0	0	0
SNORD98_liver_chr10_68755172-68755238	408	20	2	18	SNORD98_lung_chr10_68755172-68755238	618	28	3	25	SNORD98_muscle_chr10_68755172-68755238	0	0	0	0	SNORD98_breast_chr10_68755172-68755238	26	1	0	1	SNORD98_A549_10_68755172-68755238	247	0	0	0	SNORD98_Hct116_10_68755172-68755238	136	11	0	11	SNORD98_HepG2_10_68755172-68755238	153	3	0	3	SNORD98_K562_10_68755172-68755238	202	5	0	5	SNORD98_MCF7_10_68755172-68755238	68	2	0	2
SNORD99_liver_chr1_28578749-28578822	263	12	12	0	SNORD99_lung_chr1_28578749-28578822	1903	84	83	1	SNORD99_muscle_chr1_28578749-28578822	781	33	33	0	SNORD99_breast_chr1_28578749-28578822	124	5	5	0	SNORD99_A549_1_28578749-28578822	89	0	0	0	SNORD99_Hct116_1_28578749-28578822	386	4	4	0	SNORD99_HepG2_1_28578749-28578822	87	9	9	0	SNORD99_K562_1_28578749-28578822	397	34	32	2	SNORD99_MCF7_1_28578749-28578822	111	4	4	0
SNORD9_liver_chr14_21392150-21392253	41	0	0	0	SNORD9_lung_chr14_21392150-21392253	92	0	0	0	SNORD9_muscle_chr14_21392150-21392253	0	0	0	0	SNORD9_breast_chr14_21392150-21392253	7	1	1	0	SNORD9_A549_14_21392150-21392253	16	0	0	0	SNORD9_Hct116_14_21392150-21392253	8	0	0	0	SNORD9_HepG2_14_21392150-21392253	22	0	0	0	SNORD9_K562_14_21392150-21392253	9	0	0	0	SNORD9_MCF7_14_21392150-21392253	7	0	0	0
